# Supplementary material for: N-Methyl­isosalsoline from Hammada scoparia
Source: Acta Crystallogr Sect E Struct Rep Online. 2008 Aug 6;64(Pt 9):o1714. doi: 10.1107/S160053680802477X (PMC2960642; doi:10.1107/S160053680802477X)
Supplement: Supplementary file 1 [file e-64-o1714-sup1.cif]

##############################################################################
###                                                                        ###
###        Electronic paper (Acta Crystallographica Section E)             ###
###                                                                        ###
##############################################################################
#                                                                            #
# This CIF contains the data in a paper accepted for publication in Acta     #
# Crystallographica Section E. It conforms to the requirements of Notes      #
# for Authors for Section E, and has been peer reviewed under the auspices   #
# of the IUCr Commission on Journals.                                        #
#                                                                            #
# Full details of the Crystallographic Information File format               #
# are given in the paper "The Crystallographic Information File (CIF):       #
# a New Standard Archive File for Crystallography" by S. R. Hall, F. H.      #
# Allen and I. D. Brown [Acta Cryst. (1991), A47, 655-685].                  #
#                                                                            #
# The current version of the core CIF dictionary is obtainable from          #
# ftp://ftp.iucr.org/pub/cif_core.dic. The current version number is 2.4.    #
#                                                                            #
# Software is freely available for graphical display of the structure(s) in  #
# this CIF.  For information consult the CIF home page http://www.iucr.org/  #
# cif/home.html                                                              #
#                                                                            #
# This file may be used for bona fide research purposes within the           #
# scientific community so long as proper attribution is given to the journal # 
# article from which it was obtained.                                        #
#                                                                            #
##############################################################################
                                             
data_I
_audit_creation_method     SHELXL-97
_chemical_name_systematic
;
1,2-dimethyl-6-methoxy-1,2,3,4-tetrahydroisoquinolin-7-ol
;
_chemical_name_common
;
<i>N</i>-Methylisosalsoline
;
_chemical_formula_moiety     'C12 H17 N O2'
_chemical_formula_sum     'C12 H17 N O2'
_chemical_formula_iupac     'C12 H17 N O2'
_chemical_formula_weight     207.27
_chemical_melting_point     473
_symmetry_cell_setting     orthorhombic
_symmetry_space_group_name_H-M     'P 21 21 21'
_symmetry_space_group_name_Hall     'P 2ac 2ab'
loop_
    _symmetry_equiv_pos_as_xyz
    'x, y, z'
    'x+1/2, -y+1/2, -z'
    '-x, y+1/2, -z+1/2'
    '-x+1/2, -y, z+1/2'
_cell_length_a     7.5942(6)
_cell_length_b     10.8082(8)
_cell_length_c     13.2716(10)
_cell_angle_alpha     90.00
_cell_angle_beta     90.00
_cell_angle_gamma     90.00
_cell_volume     1089.33(14)
_cell_formula_units_Z     4
_cell_measurement_reflns_used     2100
_cell_measurement_theta_min     2.70
_cell_measurement_theta_max     21.33
_cell_measurement_temperature     200(2)
_exptl_crystal_description     'prism'
_exptl_crystal_colour     'Colourless'
_exptl_crystal_size_max     0.48
_exptl_crystal_size_mid     0.37
_exptl_crystal_size_min     0.22
_exptl_crystal_density_diffrn     1.264
_exptl_crystal_density_meas     ?
_exptl_crystal_density_method     'not measured'
_exptl_crystal_F_000     448
_exptl_absorpt_coefficient_mu     0.086
_exptl_absorpt_correction_type     multi-scan
_exptl_absorpt_process_details     '(Becker & Coppens, 1974)'
_exptl_absorpt_correction_T_min     0.961
_exptl_absorpt_correction_T_max     0.988
_exptl_special_details
;
;
_diffrn_ambient_temperature     200(2)
_diffrn_radiation_type     'MoK\a'
_diffrn_radiation_wavelength     0.71073
_diffrn_radiation_source     'sealed tube'
_diffrn_radiation_monochromator     'graphite'
_diffrn_measurement_device_type     'Bruker SMART CCD area-detector'
_diffrn_measurement_method     '\f and \w'
_diffrn_detector_area_resol_mean     ?
_diffrn_reflns_number     23859
_diffrn_reflns_av_R_equivalents     0.0304
_diffrn_reflns_av_sigmaI/netI     0.0215
_diffrn_reflns_theta_min     2.43
_diffrn_reflns_theta_max     37.08
_diffrn_reflns_theta_full     37.08
_diffrn_measured_fraction_theta_max     0.999
_diffrn_measured_fraction_theta_full     0.999
_diffrn_reflns_limit_h_min     -12
_diffrn_reflns_limit_h_max     10
_diffrn_reflns_limit_k_min     -18
_diffrn_reflns_limit_k_max     18
_diffrn_reflns_limit_l_min     -22
_diffrn_reflns_limit_l_max     22
_diffrn_standards_number     ?
_diffrn_standards_interval_count     ?
_diffrn_standards_interval_time     ?
_diffrn_standards_decay_%     ?
_refine_special_details
;
Refinement of <i>F</i>^2^ against ALL reflections. The weighted <i>R</i>-factor
<i>wR</i> and goodness of fit <i>S</i> are based on <i>F</i>^2^, conventional
<i>R</i>-factors <i>R</i> are based on <i>F</i>, with <i>F</i> set to zero for
negative <i>F</i>^2^. The threshold expression of <i>F</i>^2^ >
\s(<i>F</i>^2^) is used only for calculating <i>R</i>-factors(gt) <i>etc</i>.
and is not relevant to the choice of reflections for refinement.
<i>R</i>-factors based on <i>F</i>^2^ are statistically about twice as large
as those based on <i>F</i>, and <i>R</i>- factors based on ALL data will be
even larger.
;
_reflns_number_total     3132
_reflns_number_gt     2870
_reflns_threshold_expression     I>2\s(I)
_refine_ls_structure_factor_coef     Fsqd
_refine_ls_matrix_type     full
_refine_ls_R_factor_all     0.0372
_refine_ls_R_factor_gt     0.0327
_refine_ls_wR_factor_gt     0.0854
_refine_ls_wR_factor_ref     0.0886
_refine_ls_goodness_of_fit_ref     1.065
_refine_ls_restrained_S_all     1.065
_refine_ls_number_reflns     3132
_refine_ls_number_parameters     136
_refine_ls_number_restraints     0
_refine_ls_hydrogen_treatment     constr
_refine_ls_weighting_scheme     calc
_refine_ls_weighting_details
          'calc w=1/[\s^2^(Fo^2^)+(0.0579P)^2^+0.028P] where P=(Fo^2^+2Fc^2^)/3'
_atom_sites_solution_hydrogens     geom
_atom_sites_solution_primary     direct
_atom_sites_solution_secondary     difmap
_refine_ls_shift/su_max     0.001
_refine_ls_shift/su_mean     0.000
_refine_diff_density_max     0.444
_refine_diff_density_min     -0.242
_refine_ls_extinction_method     none
_refine_ls_extinction_coef     ?
_refine_ls_abs_structure_details     ?
loop_
    _atom_type_symbol
    _atom_type_description
    _atom_type_scat_dispersion_real
    _atom_type_scat_dispersion_imag
    _atom_type_scat_source
    'C' 'C' 0.0033 0.0016
                         'International Tables Vol C Tables 4.2.6.8 and 6.1.1.4'
    'H' 'H' 0.0000 0.0000
                         'International Tables Vol C Tables 4.2.6.8 and 6.1.1.4'
    'N' 'N' 0.0061 0.0033
                         'International Tables Vol C Tables 4.2.6.8 and 6.1.1.4'
    'O' 'O' 0.0106 0.0060
                         'International Tables Vol C Tables 4.2.6.8 and 6.1.1.4'
_computing_data_collection     'SMART (Bruker, 1998)'
_computing_cell_refinement     'SAINT (Bruker, 1998)'
_computing_data_reduction     'SAINT (Bruker, 1998)'
_computing_structure_solution     'SHELXS97 (Sheldrick, 2008)'
_computing_structure_refinement     'SHELXL97 (Sheldrick, 2008)'
_computing_molecular_graphics     'ORTEP-3 (Farrugia, 1997)'
_computing_publication_material     'WinGX (Farrugia, 1999)'
loop_
    _atom_site_type_symbol
    _atom_site_label
    _atom_site_fract_x
    _atom_site_fract_y
    _atom_site_fract_z
    _atom_site_U_iso_or_equiv
    _atom_site_adp_type
    _atom_site_calc_flag
    _atom_site_refinement_flags
    _atom_site_occupancy
    _atom_site_disorder_assembly
    _atom_site_disorder_group
    C C1 0.05540(10) 0.85207(7) 0.13064(6) 0.01206(13) Uani d . 1 . .
    H H1 0.0422 0.9013 0.0673 0.014 Uiso calc R 1 . .
    C C3 0.25806(11) 0.83001(8) 0.27194(6) 0.01586(14) Uani d . 1 . .
    H H3A 0.1557 0.8026 0.3124 0.019 Uiso calc R 1 . .
    H H3B 0.3386 0.8766 0.3167 0.019 Uiso calc R 1 . .
    C C4 0.35296(11) 0.71807(8) 0.22912(6) 0.01475(14) Uani d . 1 . .
    H H4A 0.4694 0.7437 0.2029 0.018 Uiso calc R 1 . .
    H H4B 0.3725 0.6567 0.2834 0.018 Uiso calc R 1 . .
    C C4A 0.24733(10) 0.65931(7) 0.14534(6) 0.01156(13) Uani d . 1 . .
    C C5 0.29165(11) 0.54034(7) 0.11057(6) 0.01275(13) Uani d . 1 . .
    H H5 0.3867 0.4973 0.1412 0.015 Uiso calc R 1 . .
    C C6 0.19977(11) 0.48449(7) 0.03258(6) 0.01301(13) Uani d . 1 . .
    C C7 0.05722(11) 0.54781(7) -0.01256(6) 0.01242(13) Uani d . 1 . .
    C C8 0.01464(10) 0.66497(7) 0.02168(6) 0.01194(13) Uani d . 1 . .
    H H8 -0.0812 0.7078 -0.0084 0.014 Uiso calc R 1 . .
    C C8A 0.10928(10) 0.72232(7) 0.09969(6) 0.01059(12) Uani d . 1 . .
    C C10 0.14695(12) 1.03330(8) 0.22797(7) 0.01802(15) Uani d . 1 . .
    H H10A 0.1079 1.0854 0.1718 0.027 Uiso calc R 1 . .
    H H10B 0.2483 1.0720 0.2611 0.027 Uiso calc R 1 . .
    H H10C 0.0507 1.0242 0.2766 0.027 Uiso calc R 1 . .
    C C11 -0.12539(11) 0.85179(8) 0.18297(7) 0.01757(15) Uani d . 1 . .
    H H11A -0.1569 0.9365 0.2022 0.026 Uiso calc R 1 . .
    H H11B -0.1200 0.7998 0.2434 0.026 Uiso calc R 1 . .
    H H11C -0.2144 0.8189 0.1367 0.026 Uiso calc R 1 . .
    C C12 0.37900(13) 0.30406(9) 0.03586(8) 0.02182(18) Uani d . 1 . .
    H H12A 0.3910 0.2239 0.0020 0.033 Uiso calc R 1 . .
    H H12B 0.3579 0.2908 0.1079 0.033 Uiso calc R 1 . .
    H H12C 0.4874 0.3520 0.0269 0.033 Uiso calc R 1 . .
    N N1 0.19793(9) 0.91062(6) 0.18960(5) 0.01301(12) Uani d . 1 . .
    O O1 0.23450(9) 0.37016(6) -0.00665(5) 0.01876(13) Uani d . 1 . .
    O O2 -0.02759(9) 0.49009(5) -0.08915(5) 0.01773(13) Uani d . 1 . .
    H H2 -0.1054 0.5372 -0.1126 0.027 Uiso calc R 1 . .
loop_
    _atom_site_aniso_label
    _atom_site_aniso_U_11
    _atom_site_aniso_U_22
    _atom_site_aniso_U_33
    _atom_site_aniso_U_12
    _atom_site_aniso_U_13
    _atom_site_aniso_U_23
    C1 0.0121(3) 0.0114(3) 0.0127(3) 0.0012(2) -0.0006(2) -0.0010(2)
    C3 0.0162(3) 0.0185(3) 0.0128(3) -0.0004(3) -0.0017(3) -0.0026(3)
    C4 0.0142(3) 0.0154(3) 0.0148(3) 0.0000(3) -0.0041(3) -0.0009(3)
    C4A 0.0107(3) 0.0121(3) 0.0119(3) -0.0005(2) -0.0007(2) 0.0007(2)
    C5 0.0119(3) 0.0119(3) 0.0144(3) 0.0011(2) -0.0023(2) 0.0009(2)
    C6 0.0132(3) 0.0100(3) 0.0159(3) 0.0018(2) -0.0021(3) -0.0005(2)
    C7 0.0126(3) 0.0102(3) 0.0145(3) 0.0007(2) -0.0027(3) -0.0004(2)
    C8 0.0116(3) 0.0107(3) 0.0135(3) 0.0009(2) -0.0023(2) 0.0000(2)
    C8A 0.0103(3) 0.0100(3) 0.0115(3) 0.0001(2) -0.0002(2) 0.0007(2)
    C10 0.0179(4) 0.0149(3) 0.0212(3) 0.0006(3) 0.0022(3) -0.0053(3)
    C11 0.0121(3) 0.0191(3) 0.0215(3) 0.0012(3) 0.0012(3) -0.0040(3)
    C12 0.0231(4) 0.0173(3) 0.0250(4) 0.0099(3) -0.0070(4) -0.0022(3)
    N1 0.0132(3) 0.0113(3) 0.0145(3) -0.0006(2) 0.0010(2) -0.0031(2)
    O1 0.0199(3) 0.0113(2) 0.0251(3) 0.0056(2) -0.0085(3) -0.0043(2)
    O2 0.0189(3) 0.0132(2) 0.0211(3) 0.0035(2) -0.0097(2) -0.0050(2)
_geom_special_details
;
All e.s.d.'s (except the e.s.d. in the dihedral angle between two l.s. planes)
are estimated using the full covariance matrix. The cell e.s.d.'s are taken
into account individually in the estimation of e.s.d.'s in distances, angles
and torsion angles; correlations between e.s.d.'s in cell parameters are only
used when they are defined by crystal symmetry. An approximate (isotropic)
treatment of cell e.s.d.'s is used for estimating e.s.d.'s involving l.s.
planes.
;
loop_
    _geom_bond_atom_site_label_1
    _geom_bond_atom_site_label_2
    _geom_bond_site_symmetry_2
    _geom_bond_distance
    _geom_bond_publ_flag
    C1 N1 . 1.4780(10) ?
    C1 C8A . 1.5174(10) ?
    C1 C11 . 1.5386(12) ?
    C1 H1 . 1.0000 ?
    C3 N1 . 1.4703(11) ?
    C3 C4 . 1.5185(12) ?
    C3 H3A . 0.9900 ?
    C3 H3B . 0.9900 ?
    C4 C4A . 1.5110(11) ?
    C4 H4A . 0.9900 ?
    C4 H4B . 0.9900 ?
    C4A C8A . 1.3892(10) ?
    C4A C5 . 1.4070(11) ?
    C5 C6 . 1.3866(11) ?
    C5 H5 . 0.9500 ?
    C6 O1 . 1.3665(10) ?
    C6 C7 . 1.4139(11) ?
    C7 O2 . 1.3555(10) ?
    C7 C8 . 1.3837(10) ?
    C8 C8A . 1.4045(10) ?
    C8 H8 . 0.9500 ?
    C10 N1 . 1.4722(10) ?
    C10 H10A . 0.9800 ?
    C10 H10B . 0.9800 ?
    C10 H10C . 0.9800 ?
    C11 H11A . 0.9800 ?
    C11 H11B . 0.9800 ?
    C11 H11C . 0.9800 ?
    C12 O1 . 1.4257(11) ?
    C12 H12A . 0.9800 ?
    C12 H12B . 0.9800 ?
    C12 H12C . 0.9800 ?
    O2 H2 . 0.8400 ?
loop_
    _geom_angle_atom_site_label_1
    _geom_angle_atom_site_label_2
    _geom_angle_atom_site_label_3
    _geom_angle_site_symmetry_1
    _geom_angle_site_symmetry_3
    _geom_angle
    _geom_angle_publ_flag
    N1 C1 C8A . . 109.97(6) ?
    N1 C1 C11 . . 114.55(6) ?
    C8A C1 C11 . . 111.16(7) ?
    N1 C1 H1 . . 106.9 ?
    C8A C1 H1 . . 106.9 ?
    C11 C1 H1 . . 106.9 ?
    N1 C3 C4 . . 109.96(7) ?
    N1 C3 H3A . . 109.7 ?
    C4 C3 H3A . . 109.7 ?
    N1 C3 H3B . . 109.7 ?
    C4 C3 H3B . . 109.7 ?
    H3A C3 H3B . . 108.2 ?
    C4A C4 C3 . . 110.99(7) ?
    C4A C4 H4A . . 109.4 ?
    C3 C4 H4A . . 109.4 ?
    C4A C4 H4B . . 109.4 ?
    C3 C4 H4B . . 109.4 ?
    H4A C4 H4B . . 108.0 ?
    C8A C4A C5 . . 119.05(7) ?
    C8A C4A C4 . . 121.03(7) ?
    C5 C4A C4 . . 119.90(7) ?
    C6 C5 C4A . . 121.49(7) ?
    C6 C5 H5 . . 119.3 ?
    C4A C5 H5 . . 119.3 ?
    O1 C6 C5 . . 125.51(7) ?
    O1 C6 C7 . . 115.09(7) ?
    C5 C6 C7 . . 119.39(7) ?
    O2 C7 C8 . . 123.81(7) ?
    O2 C7 C6 . . 117.30(7) ?
    C8 C7 C6 . . 118.87(7) ?
    C7 C8 C8A . . 121.76(7) ?
    C7 C8 H8 . . 119.1 ?
    C8A C8 H8 . . 119.1 ?
    C4A C8A C8 . . 119.42(7) ?
    C4A C8A C1 . . 122.58(7) ?
    C8 C8A C1 . . 117.99(7) ?
    N1 C10 H10A . . 109.5 ?
    N1 C10 H10B . . 109.5 ?
    H10A C10 H10B . . 109.5 ?
    N1 C10 H10C . . 109.5 ?
    H10A C10 H10C . . 109.5 ?
    H10B C10 H10C . . 109.5 ?
    C1 C11 H11A . . 109.5 ?
    C1 C11 H11B . . 109.5 ?
    H11A C11 H11B . . 109.5 ?
    C1 C11 H11C . . 109.5 ?
    H11A C11 H11C . . 109.5 ?
    H11B C11 H11C . . 109.5 ?
    O1 C12 H12A . . 109.5 ?
    O1 C12 H12B . . 109.5 ?
    H12A C12 H12B . . 109.5 ?
    O1 C12 H12C . . 109.5 ?
    H12A C12 H12C . . 109.5 ?
    H12B C12 H12C . . 109.5 ?
    C3 N1 C10 . . 111.00(7) ?
    C3 N1 C1 . . 111.54(6) ?
    C10 N1 C1 . . 112.10(7) ?
    C6 O1 C12 . . 116.80(7) ?
    C7 O2 H2 . . 109.5 ?
loop_
    _geom_torsion_atom_site_label_1
    _geom_torsion_atom_site_label_2
    _geom_torsion_atom_site_label_3
    _geom_torsion_atom_site_label_4
    _geom_torsion_site_symmetry_1
    _geom_torsion_site_symmetry_2
    _geom_torsion_site_symmetry_3
    _geom_torsion_site_symmetry_4
    _geom_torsion
    _geom_torsion_publ_flag
    N1 C3 C4 C4A . . . . -48.19(9) ?
    C3 C4 C4A C8A . . . . 15.68(11) ?
    C3 C4 C4A C5 . . . . -166.13(7) ?
    C8A C4A C5 C6 . . . . -0.56(12) ?
    C4 C4A C5 C6 . . . . -178.78(7) ?
    C4A C5 C6 O1 . . . . 179.31(8) ?
    C4A C5 C6 C7 . . . . -0.60(12) ?
    O1 C6 C7 O2 . . . . -0.54(11) ?
    C5 C6 C7 O2 . . . . 179.38(7) ?
    O1 C6 C7 C8 . . . . -179.10(7) ?
    C5 C6 C7 C8 . . . . 0.82(12) ?
    O2 C7 C8 C8A . . . . -178.36(8) ?
    C6 C7 C8 C8A . . . . 0.10(12) ?
    C5 C4A C8A C8 . . . . 1.47(11) ?
    C4 C4A C8A C8 . . . . 179.67(7) ?
    C5 C4A C8A C1 . . . . -178.50(7) ?
    C4 C4A C8A C1 . . . . -0.30(11) ?
    C7 C8 C8A C4A . . . . -1.26(12) ?
    C7 C8 C8A C1 . . . . 178.70(7) ?
    N1 C1 C8A C4A . . . . 16.96(10) ?
    C11 C1 C8A C4A . . . . -110.97(8) ?
    N1 C1 C8A C8 . . . . -163.01(7) ?
    C11 C1 C8A C8 . . . . 69.06(9) ?
    C4 C3 N1 C10 . . . . -165.48(7) ?
    C4 C3 N1 C1 . . . . 68.74(8) ?
    C8A C1 N1 C3 . . . . -50.54(8) ?
    C11 C1 N1 C3 . . . . 75.49(8) ?
    C8A C1 N1 C10 . . . . -175.71(6) ?
    C11 C1 N1 C10 . . . . -49.68(9) ?
    C5 C6 O1 C12 . . . . -0.82(13) ?
    C7 C6 O1 C12 . . . . 179.10(8) ?
loop_
    _geom_hbond_atom_site_label_D
    _geom_hbond_atom_site_label_H
    _geom_hbond_atom_site_label_A
    _geom_hbond_site_symmetry_A
    _geom_hbond_distance_DH
    _geom_hbond_distance_HA
    _geom_hbond_distance_DA
    _geom_hbond_angle_DHA
    O2 H2 N1 2_465 0.84 1.90 2.6970(10) 159.0
data_global
_journal_date_recd_electronic     2008-07-28
_journal_date_accepted     2008-08-01
_journal_name_full     'Acta Crystallographica, Section E'
_journal_year     2008
_journal_volume     64
_journal_issue      9
_journal_page_first     o1714
_journal_page_last     o1714
_journal_paper_category     QO
_journal_coeditor_code     ZL2131
_publ_contact_author_name     'Pr. DAMAK Mohamed'
_publ_contact_author_address
;
Laboratoire de Chimie des Substances Naturelles,
Facult\'e des Sciences de Sfax, BP 1171,
3000, Sfax, Tunisie
;
_publ_contact_author_email     mohamed.damak@fss.rnu.tn
_publ_contact_author_fax     '(216) 74 27 44 37'
_publ_contact_author_phone     '(216) 74 27 64 00'
_publ_section_title
;
<i>N</i>-Methylisosalsoline from <i>Hammada scoparia</i>
;
loop_
    _publ_author_name
    _publ_author_address
    'Raoudha Mezghani Jarraya'
;
Laboratoire de Chimie des Substances Naturelles,
Facult\'e des Sciences de Sfax, BP 1171,
3000 Sfax, Tunisia
;
    'Amira Bouaziz'
;
Laboratoire de Chimie des Substances Naturelles,
Facult\'e des Sciences de Sfax, BP 1171,
3000 Sfax, Tunisia
;
    'Besma Hamdi'
;
Laboratoire des Sciences de Materiaux et d'Environnement,
Facult\'e des Sciences de Sfax, BP 1171, 3000 Sfax
Tunisia
;
    'Abdelhamid Ben Salah'
;
Laboratoire des Sciences de Materiaux et d'Environnement,
Facult\'e des Sciences de Sfax, BP 1171, 3000 Sfax
Tunisia
;
    'Mohamed Damak'
;
Laboratoire de Chimie des Substances Naturelles,
Facult\'e des Sciences de Sfax, BP 1171,
3000 Sfax, Tunisia
;
