# Supplementary material for: N-Methyl­isosalsoline from Hammada scoparia
Source: Acta Crystallogr Sect E Struct Rep Online. 2008 Aug 6;64(Pt 9):o1714. doi: 10.1107/S160053680802477X (PMC2960642; doi:10.1107/S160053680802477X)
Supplement: Supplementary file 2 [file e-64-o1714-Isup2.hkl]

#
# h,k,l, Fc-squared, Fo-squared, sigma(Fo-squared) and status flag
#
data_I
_shelx_title ' CRYSTALS_cif in space group P 21 21 21'
_shelx_refln_list_code          4
_shelx_F_calc_maximum       90.81
_exptl_crystal_F_000       448.00
_reflns_d_resolution_high  0.5894
 
loop_
 _symmetry_equiv_pos_as_xyz
 'x, y, z'
 'x+1/2, -y+1/2, -z'
 '-x, y+1/2, -z+1/2'
 '-x+1/2, -y, z+1/2'
 
_cell_length_a     7.5942
_cell_length_b    10.8082
_cell_length_c    13.2716
_cell_angle_alpha  90.000
_cell_angle_beta   90.000
_cell_angle_gamma  90.000
 
_shelx_F_squared_multiplier     1.000
 
loop_
 _refln_index_h
 _refln_index_k
 _refln_index_l
 _refln_F_squared_calc
 _refln_F_squared_meas
 _refln_F_squared_sigma
 _refln_observed_status
   2   0   0     1660.96     1671.91     14.45 o
   4   0   0      358.90      370.88      4.61 o
   6   0   0       53.37       55.96      1.75 o
   8   0   0      224.85      222.76      5.20 o
  10   0   0       37.72       33.13      3.45 o
  12   0   0       85.61       77.47      7.79 o
   1   1   0     1564.81     1588.10     21.78 o
   2   1   0       70.02       72.95      2.71 o
   3   1   0      517.95      526.66      3.38 o
   4   1   0      784.35      795.56      5.71 o
   5   1   0       15.11       20.84      0.67 o
   6   1   0       36.24       28.62      1.01 o
   7   1   0      180.76      168.01      2.60 o
   8   1   0        0.00        0.13      0.03 o
   9   1   0       15.88       17.09      1.72 o
  10   1   0        2.82        2.87      0.23 o
  11   1   0       12.95       12.64      1.12 o
  12   1   0       86.56       75.46      5.47 o
   0   2   0      115.57      122.83      2.38 o
   1   2   0       13.19       12.79      1.21 o
   2   2   0        5.28        4.18      0.37 o
   3   2   0     1039.02     1046.75      7.50 o
   4   2   0      707.36      784.04      5.62 o
   5   2   0      178.74      192.18      1.94 o
   6   2   0      149.67      143.30      1.90 o
   7   2   0      177.98      185.02      3.27 o
   8   2   0      566.99      532.90      6.78 o
   9   2   0        1.55        1.35      0.20 o
  10   2   0       24.85       21.56      2.89 o
  11   2   0       24.90       26.69      2.82 o
  12   2   0       49.10       46.89      4.64 o
   1   3   0     1105.22     1128.57     14.01 o
   2   3   0      219.57      228.89      2.77 o
   3   3   0      463.27      525.25      5.49 o
   4   3   0      121.67      118.82      1.56 o
   5   3   0      126.64      129.73      1.64 o
   6   3   0      285.92      281.44      3.53 o
   7   3   0      185.66      160.33      3.35 o
   8   3   0      101.71      109.73      3.70 o
   9   3   0      681.05      657.23     12.84 o
  10   3   0       75.87       64.95      4.52 o
  11   3   0       20.89       19.19      2.54 o
  12   3   0       10.51       10.59      1.10 o
   0   4   0       16.04       17.33      1.50 o
   1   4   0       11.62       11.18      1.36 o
   2   4   0      989.08      999.40      8.42 o
   3   4   0        5.70        6.45      0.44 o
   4   4   0      664.73      765.96      6.15 o
   5   4   0      425.68      454.43      3.91 o
   6   4   0      341.19      347.88      4.46 o
   7   4   0       49.54       52.68      1.67 o
   8   4   0       48.90       45.68      2.03 o
   9   4   0      364.44      359.44      6.83 o
  10   4   0       38.85       35.56      2.91 o
  11   4   0       66.72       65.16      3.94 o
  12   4   0       32.63       31.67      3.30 o
   1   5   0      937.04      934.50     10.53 o
   2   5   0        0.03        0.20      0.08 o
   3   5   0       43.59       49.46      0.97 o
   4   5   0       45.13       55.93      1.10 o
   5   5   0      361.82      366.55      3.43 o
   6   5   0       39.93       47.77      1.34 o
   7   5   0        0.00        0.07      0.01 o
   8   5   0       62.85       58.38      2.37 o
   9   5   0      108.32      115.70      3.73 o
  10   5   0        9.91       10.10      1.92 o
  11   5   0       88.91       82.50      4.33 o
  12   5   0        0.00       -0.80      1.65 o
   0   6   0     3042.67     3072.94     37.61 o
   1   6   0      570.92      640.59      6.21 o
   2   6   0       57.36       68.98      1.44 o
   3   6   0       11.16       13.91      0.57 o
   4   6   0      596.73      524.69      4.35 o
   5   6   0      432.39      453.60      4.69 o
   6   6   0       19.03       15.01      0.92 o
   7   6   0        0.65        0.18      0.63 o
   8   6   0      205.99      213.43      4.12 o
   9   6   0        1.26        1.59      1.10 o
  10   6   0       48.51       57.83      3.57 o
  11   6   0       40.90       44.06      3.42 o
  12   6   0        2.38        1.20      1.77 o
   1   7   0      130.04      146.81      2.27 o
   2   7   0       70.89       73.19      1.28 o
   3   7   0     1332.98     1377.13      9.86 o
   4   7   0      765.44      743.23      6.00 o
   5   7   0        6.18        6.40      0.64 o
   6   7   0        0.12        0.52      0.55 o
   7   7   0       46.87       46.99      1.79 o
   8   7   0       97.74       96.93      3.75 o
   9   7   0       24.85       24.04      2.06 o
  10   7   0        0.70       -0.52      1.36 o
  11   7   0       10.92        8.75      2.12 o
   0   8   0       34.30       32.75      2.93 o
   1   8   0        7.63        8.72      0.72 o
   2   8   0        0.95        0.21      0.42 o
   3   8   0        3.23        2.47      0.43 o
   4   8   0       80.29       78.45      2.12 o
   5   8   0       79.88       78.28      1.97 o
   6   8   0        0.95        0.30      0.59 o
   7   8   0       83.79       83.99      2.36 o
   8   8   0        0.01        0.42      0.86 o
   9   8   0       54.64       54.09      2.94 o
  10   8   0        0.22       -0.49      1.79 o
  11   8   0        3.60       -2.33      2.33 o
   1   9   0       50.62       48.60      1.34 o
   2   9   0      346.35      351.32      4.04 o
   3   9   0       15.94       17.01      0.92 o
   4   9   0      721.01      691.76      7.89 o
   5   9   0      162.12      168.37      3.44 o
   6   9   0       10.20       12.62      2.07 o
   7   9   0      123.77      115.90      3.33 o
   8   9   0      112.81      108.57      4.81 o
   9   9   0        0.35       -2.04      2.04 o
  10   9   0       49.59       47.39      6.01 o
  11   9   0       21.02       29.89      5.34 o
   0  10   0      135.45      135.80      3.18 o
   1  10   0       59.62       57.42      1.52 o
   2  10   0        0.00        0.58      0.53 o
   3  10   0       19.93       24.22      1.11 o
   4  10   0       68.12       68.18      1.81 o
   5  10   0      216.90      215.02      4.12 o
   6  10   0      122.01      127.82      3.52 o
   7  10   0       15.16       16.24      1.66 o
   8  10   0        0.82        2.78      1.66 o
   9  10   0       20.96       20.19      2.76 o
  10  10   0       94.08       75.33      7.24 o
   1  11   0      516.00      451.29      5.64 o
   2  11   0       10.11        8.90      0.85 o
   3  11   0       32.45       32.81      1.46 o
   4  11   0       36.35       40.35      1.97 o
   5  11   0       52.67       51.91      3.57 o
   6  11   0      128.15      128.20      3.71 o
   7  11   0        6.55        6.96      1.96 o
   8  11   0        2.36        2.73      3.17 o
   9  11   0        2.80        1.05      1.80 o
  10  11   0        9.24       12.47      3.23 o
   0  12   0        1.31        1.83      1.05 o
   1  12   0        1.44        1.59      0.09 o
   2  12   0       17.49       16.32      1.20 o
   3  12   0       26.73       23.99      1.58 o
   4  12   0      307.87      323.81      7.18 o
   5  12   0       81.51       87.38      3.69 o
   6  12   0        9.44        5.69      1.91 o
   7  12   0       42.60       51.63      4.77 o
   8  12   0        4.41        7.66      3.08 o
   9  12   0        4.63        3.91      2.85 o
   1  13   0        0.46        0.14      0.73 o
   2  13   0        0.54        1.92      1.08 o
   3  13   0        0.16       -0.25      1.00 o
   4  13   0       17.52       16.22      2.42 o
   5  13   0      160.33      175.08      6.41 o
   6  13   0       10.36       13.95      3.37 o
   7  13   0       64.92       73.03      4.57 o
   8  13   0        8.97        4.11      2.11 o
   9  13   0       33.63       31.85      4.88 o
   0  14   0       46.65       42.34      2.67 o
   1  14   0       67.96       62.17      2.46 o
   2  14   0       23.96       23.50      2.37 o
   3  14   0       20.14       24.07      2.44 o
   4  14   0       35.46       34.28      3.88 o
   5  14   0        0.86       -0.82      1.63 o
   6  14   0        0.00        0.18      1.85 o
   7  14   0       15.36       16.64      3.39 o
   8  14   0        8.57        7.10      2.43 o
   1  15   0       31.45       32.84      2.28 o
   2  15   0        1.79        2.14      1.71 o
   3  15   0       23.49       24.96      2.51 o
   4  15   0        4.38        3.19      3.15 o
   5  15   0       28.38       36.22      3.74 o
   6  15   0       43.57       44.63      8.03 o
   7  15   0       23.13       28.26      3.56 o
   0  16   0      259.21      277.81     11.84 o
   1  16   0      195.99      199.18      7.11 o
   2  16   0       13.32       15.11      2.67 o
   3  16   0        9.67        9.46      2.00 o
   4  16   0       18.48       19.47      3.19 o
   5  16   0       28.06       28.04      3.57 o
   6  16   0        8.37        8.16      3.53 o
   1  17   0        1.08        2.45      1.77 o
   2  17   0        0.60        1.18      1.64 o
   3  17   0        8.00        9.98      5.87 o
   4  17   0        4.75        7.01      2.55 o
   0  18   0       11.84       10.88      4.02 o
   1  18   0        3.88        4.30      2.05 o
   2  18   0       28.58       32.62      3.18 o
   1   0   1      693.29      665.75      4.57 o
   2   0   1       62.65       72.97      0.91 o
   3   0   1      543.69      548.05      3.16 o
   4   0   1        0.81        1.34      0.24 o
   5   0   1       57.30       56.95      1.16 o
   6   0   1      416.83      404.70      3.75 o
   7   0   1        3.70        4.07      0.67 o
   8   0   1       35.23       34.92      1.49 o
   9   0   1        0.03       -0.24      0.87 o
  10   0   1        9.08        7.46      2.01 o
  11   0   1        1.45        1.28      1.53 o
  12   0   1        3.40        4.41      2.33 o
   0   1   1     1176.07     1237.07     12.79 o
   1   1   1     4302.47     4481.33     28.43 o
   2   1   1     1713.24     1740.52      8.25 o
   3   1   1     1048.05     1056.63      4.35 o
   4   1   1      256.80      246.44      1.44 o
   5   1   1      390.03      395.83      2.32 o
   6   1   1       29.74       27.33      0.63 o
   7   1   1       11.88       11.80      0.61 o
   8   1   1        4.08        5.39      0.67 o
   9   1   1       15.49       15.55      1.21 o
  10   1   1       21.93       24.39      1.65 o
  11   1   1       28.07       25.77      2.98 o
  12   1   1       11.69       11.88      0.98 o
   0   2   1     1104.46     1133.88     11.36 o
   1   2   1      185.54      184.52      1.67 o
   2   2   1      173.92      177.58      1.26 o
   3   2   1      943.13      977.38      4.73 o
   4   2   1      129.57      145.83      1.15 o
   5   2   1       18.04       15.01      0.41 o
   6   2   1       24.60       26.74      0.65 o
   7   2   1       61.70       65.77      1.41 o
   8   2   1       33.62       28.70      1.11 o
   9   2   1       59.18       58.86      2.10 o
  10   2   1       51.18       50.15      2.31 o
  11   2   1        9.71        8.82      1.51 o
  12   2   1       54.22       54.35      3.94 o
   0   3   1      105.66      103.89      1.95 o
   1   3   1     1191.40     1214.15     10.17 o
   2   3   1      206.53      218.99      1.79 o
   3   3   1      543.46      622.09      3.58 o
   4   3   1      176.62      164.68      1.25 o
   5   3   1      186.42      182.06      1.39 o
   6   3   1      103.41      107.99      1.21 o
   7   3   1       41.78       37.64      1.14 o
   8   3   1      132.19      118.55      2.16 o
   9   3   1      211.97      193.18      3.61 o
  10   3   1       36.03       33.53      2.01 o
  11   3   1       28.68       27.93      2.06 o
  12   3   1       13.23       13.86      1.88 o
   0   4   1      215.97      221.12      4.25 o
   1   4   1      798.18      828.49      9.36 o
   2   4   1       64.53       73.53      0.90 o
   3   4   1      287.58      320.07      2.09 o
   4   4   1       36.72       36.27      0.62 o
   5   4   1       80.62       85.61      0.88 o
   6   4   1      264.09      270.28      2.73 o
   7   4   1       19.73       20.21      0.81 o
   8   4   1       35.20       38.06      1.34 o
   9   4   1        8.38        8.49      1.09 o
  10   4   1       54.90       51.81      2.37 o
  11   4   1       24.33       22.09      1.90 o
  12   4   1       13.21       11.82      1.69 o
   0   5   1       70.71       74.69      1.56 o
   1   5   1      691.44      768.29      5.48 o
   2   5   1      374.04      430.31      2.77 o
   3   5   1      239.81      218.23      1.59 o
   4   5   1        9.55        8.25      0.33 o
   5   5   1      475.74      488.70      3.00 o
   6   5   1      340.55      347.55      3.04 o
   7   5   1        3.89        3.32      0.53 o
   8   5   1       72.34       74.87      1.80 o
   9   5   1       65.97       65.95      2.05 o
  10   5   1        5.34        3.59      1.14 o
  11   5   1      153.52      150.18      4.00 o
  12   5   1       48.68       50.46      3.08 o
   0   6   1     1244.91     1323.22     11.62 o
   1   6   1      446.30      513.65      3.50 o
   2   6   1       68.15       66.13      0.81 o
   3   6   1        5.00        4.88      0.19 o
   4   6   1      215.34      238.98      1.81 o
   5   6   1      514.84      488.08      3.13 o
   6   6   1      115.48      107.80      1.48 o
   7   6   1       43.13       50.51      1.25 o
   8   6   1        1.65        2.77      0.62 o
   9   6   1       22.58       21.89      1.41 o
  10   6   1        5.32        5.11      1.20 o
  11   6   1       21.31       24.21      1.98 o
  12   6   1       29.70       30.60      2.32 o
   0   7   1      118.39      127.36      2.10 o
   1   7   1       40.11       46.96      0.79 o
   2   7   1      175.07      177.74      1.64 o
   3   7   1      242.36      267.07      2.00 o
   4   7   1      445.93      395.32      2.63 o
   5   7   1      740.73      716.81      4.66 o
   6   7   1       31.08       28.81      0.86 o
   7   7   1       57.22       53.68      1.34 o
   8   7   1       11.41        9.96      0.87 o
   9   7   1       57.64       59.53      2.05 o
  10   7   1       58.37       61.00      2.58 o
  11   7   1       12.82       12.22      1.74 o
   0   8   1        3.43        2.80      0.56 o
   1   8   1       51.85       49.42      0.86 o
   2   8   1      143.29      152.55      1.53 o
   3   8   1       30.65       28.76      0.69 o
   4   8   1      359.35      357.57      2.71 o
   5   8   1       64.94       66.39      1.24 o
   6   8   1       36.47       37.12      1.03 o
   7   8   1       28.22       23.51      1.02 o
   8   8   1      151.55      149.04      2.81 o
   9   8   1       62.89       69.19      2.34 o
  10   8   1       19.44       16.73      1.98 o
  11   8   1        4.45        5.56      1.97 o
   0   9   1        2.16        1.90      0.57 o
   1   9   1       83.90       92.07      1.32 o
   2   9   1      114.51      111.07      1.41 o
   3   9   1       78.13       76.90      1.27 o
   4   9   1      189.83      187.77      1.99 o
   5   9   1      111.59      114.70      1.98 o
   6   9   1       31.74       35.66      1.24 o
   7   9   1       32.79       34.08      1.37 o
   8   9   1        6.26        5.33      1.06 o
   9   9   1       41.08       37.98      2.29 o
  10   9   1        8.36        7.98      2.40 o
  11   9   1        9.18        4.44      2.40 o
   0  10   1      449.68      414.98      5.15 o
   1  10   1      143.71      146.85      1.91 o
   2  10   1      101.88       90.49      1.41 o
   3  10   1      261.38      249.52      2.66 o
   4  10   1      306.49      302.13      3.00 o
   5  10   1      129.27      124.36      2.17 o
   6  10   1       23.32       25.00      1.26 o
   7  10   1       95.78       99.76      2.29 o
   8  10   1       73.35       76.50      3.02 o
   9  10   1       17.24       17.71      1.85 o
  10  10   1        6.86        7.07      2.37 o
   0  11   1      626.33      537.06      6.39 o
   1  11   1       46.31       42.96      1.07 o
   2  11   1        3.90        6.73      0.58 o
   3  11   1       47.80       50.11      1.30 o
   4  11   1       80.53       78.69      1.67 o
   5  11   1      209.77      209.03      3.54 o
   6  11   1       23.83       23.55      1.32 o
   7  11   1       19.05       19.10      1.65 o
   8  11   1       53.85       55.38      2.72 o
   9  11   1       18.68       20.70      2.02 o
  10  11   1        5.60        3.03      1.66 o
   0  12   1        0.65        0.33      0.70 o
   1  12   1       72.11       63.84      1.42 o
   2  12   1       87.72       85.93      1.70 o
   3  12   1       51.63       48.57      1.44 o
   4  12   1       86.88       92.04      2.37 o
   5  12   1       73.43       78.44      2.27 o
   6  12   1        2.95        3.33      1.12 o
   7  12   1       55.36       59.80      2.47 o
   8  12   1        4.50        4.29      1.60 o
   9  12   1        7.86        5.18      2.30 o
   0  13   1       17.75       15.61      1.29 o
   1  13   1       30.50       30.02      1.12 o
   2  13   1       74.13       82.67      2.01 o
   3  13   1       99.04      109.53      2.32 o
   4  13   1       43.14       48.02      2.46 o
   5  13   1       39.25       43.74      2.46 o
   6  13   1       19.21       20.84      1.97 o
   7  13   1       29.52       29.23      2.24 o
   8  13   1       60.87       62.11      3.46 o
   9  13   1       92.94       97.48      5.31 o
   0  14   1        0.24        0.10      0.81 o
   1  14   1       17.70       16.37      1.03 o
   2  14   1       32.87       31.49      1.55 o
   3  14   1        1.07        1.70      0.95 o
   4  14   1       16.40       13.62      2.41 o
   5  14   1        8.35        7.36      1.53 o
   6  14   1        5.36        5.02      1.54 o
   7  14   1      154.46      166.89      5.48 o
   8  14   1      102.11      112.05      5.54 o
   0  15   1        0.16        0.05      1.01 o
   1  15   1       39.35       36.20      1.57 o
   2  15   1       15.25       15.34      1.51 o
   3  15   1       14.19       14.43      1.51 o
   4  15   1       39.07       42.19      2.72 o
   5  15   1       40.85       38.01      4.66 o
   6  15   1       26.59       26.26      2.39 o
   7  15   1       39.55       36.02      3.29 o
   0  16   1       32.72       36.20      2.53 o
   1  16   1      182.55      184.08      4.14 o
   2  16   1       23.79       23.99      2.04 o
   3  16   1        2.24        3.46      1.18 o
   4  16   1       37.62       41.24      2.79 o
   5  16   1       21.43       20.18      2.32 o
   6  16   1        2.34        0.78      1.48 o
   0  17   1      581.47      585.92      9.93 o
   1  17   1      141.52      155.05      4.30 o
   2  17   1       28.45       30.99      2.15 o
   3  17   1        3.96        4.12      1.61 o
   4  17   1       49.77       50.01      3.10 o
   0  18   1        0.04        1.08      2.13 o
   1  18   1       76.16       80.90      3.09 o
   2  18   1       45.36       49.92      2.59 o
   0   0   2      342.25      395.41      5.25 o
   1   0   2     6438.95     6715.50     47.82 o
   2   0   2     2319.85     2505.66     15.52 o
   3   0   2      142.36      131.00      1.21 o
   4   0   2     1093.81     1108.72      7.27 o
   5   0   2      363.22      405.73      3.47 o
   6   0   2       72.50       69.43      1.31 o
   7   0   2       62.26       52.84      1.45 o
   8   0   2       33.37       30.05      1.41 o
   9   0   2        0.14       -1.02      1.02 o
  10   0   2      101.23       91.24      4.10 o
  11   0   2       54.69       50.11      3.54 o
  12   0   2       12.09        9.70      3.06 o
   0   1   2      578.43      563.08      5.91 o
   1   1   2     8245.57     8363.18     42.56 o
   2   1   2     4602.68     4818.10     20.54 o
   3   1   2      550.93      583.55      2.79 o
   4   1   2      135.42      148.77      1.16 o
   5   1   2      194.98      215.40      1.56 o
   6   1   2      339.34      312.73      2.40 o
   7   1   2       11.46       11.15      0.66 o
   8   1   2      105.58      105.85      1.93 o
   9   1   2       40.32       38.22      1.90 o
  10   1   2       78.81       74.76      3.46 o
  11   1   2        4.88        3.60      1.41 o
  12   1   2        5.41        6.15      1.49 o
   0   2   2      453.93      484.73      4.49 o
   1   2   2     2240.33     2342.18     14.12 o
   2   2   2       44.39       41.27      0.58 o
   3   2   2      233.33      237.55      1.81 o
   4   2   2      261.78      297.30      2.05 o
   5   2   2       65.47       65.42      0.85 o
   6   2   2      521.02      505.71      3.49 o
   7   2   2      291.67      282.55      2.81 o
   8   2   2       62.29       57.02      1.85 o
   9   2   2        9.65        7.84      0.93 o
  10   2   2       63.50       57.40      2.44 o
  11   2   2       45.51       46.24      2.66 o
  12   2   2        7.88        7.10      1.65 o
   0   3   2      409.23      435.07      5.88 o
   1   3   2        1.05        1.37      0.05 o
   2   3   2      279.20      278.91      2.02 o
   3   3   2      376.11      411.11      2.50 o
   4   3   2      612.96      700.02      3.74 o
   5   3   2      599.32      646.37      3.56 o
   6   3   2        2.42        2.73      0.33 o
   7   3   2       55.75       52.97      1.14 o
   8   3   2      281.40      278.83      3.32 o
   9   3   2       98.02       92.11      2.83 o
  10   3   2       33.30       30.49      1.95 o
  11   3   2       10.10       10.52      1.65 o
  12   3   2       69.54       60.96      3.34 o
   0   4   2      105.50      133.23      3.13 o
   1   4   2     1335.54     1445.94     10.79 o
   2   4   2      551.85      620.85      3.95 o
   3   4   2      318.08      336.13      2.12 o
   4   4   2      138.51      145.32      1.22 o
   5   4   2      142.56      144.15      1.33 o
   6   4   2       24.85       23.05      0.77 o
   7   4   2      425.05      395.74      3.63 o
   8   4   2      129.11      120.88      2.22 o
   9   4   2       46.02       46.56      1.91 o
  10   4   2       90.85       91.43      2.96 o
  11   4   2      103.30       98.95      3.31 o
  12   4   2       81.06       81.58      3.56 o
   0   5   2      792.98      786.14      8.82 o
   1   5   2      354.64      373.44      2.90 o
   2   5   2      773.99      834.09      4.85 o
   3   5   2      106.91      107.64      1.16 o
   4   5   2      135.45      135.94      1.18 o
   5   5   2       42.99       45.50      0.79 o
   6   5   2       35.37       35.97      0.87 o
   7   5   2       41.13       40.96      1.11 o
   8   5   2       22.92       22.41      1.04 o
   9   5   2        1.15        1.28      0.75 o
  10   5   2       39.97       40.08      2.00 o
  11   5   2       56.32       51.02      2.57 o
  12   5   2       94.95       89.76      3.76 o
   0   6   2      362.24      389.94      4.61 o
   1   6   2       99.26       92.54      1.17 o
   2   6   2       94.22       98.36      1.03 o
   3   6   2        5.36        4.53      0.30 o
   4   6   2      160.07      156.77      1.47 o
   5   6   2      371.06      361.29      2.68 o
   6   6   2      296.11      292.39      2.66 o
   7   6   2       42.02       43.66      1.18 o
   8   6   2       43.98       48.01      1.37 o
   9   6   2       50.47       51.65      1.90 o
  10   6   2      131.09      134.59      4.28 o
  11   6   2       36.87       38.56      2.35 o
  12   6   2       12.90       10.70      2.06 o
   0   7   2      443.37      406.04      4.53 o
   1   7   2       89.00       90.89      1.35 o
   2   7   2      837.43      894.73      5.18 o
   3   7   2      510.74      521.81      3.17 o
   4   7   2      166.98      175.67      1.53 o
   5   7   2       46.14       42.94      0.92 o
   6   7   2       10.32        9.45      0.61 o
   7   7   2       57.06       55.66      1.32 o
   8   7   2       29.35       29.71      1.23 o
   9   7   2        9.56       11.87      1.14 o
  10   7   2       32.51       32.99      2.25 o
  11   7   2       18.44       13.47      2.90 o
   0   8   2      136.89      144.48      2.41 o
   1   8   2       17.70       17.89      0.60 o
   2   8   2      560.85      550.87      3.60 o
   3   8   2      776.28      745.46      4.97 o
   4   8   2      341.46      320.03      2.63 o
   5   8   2      108.51      107.53      1.53 o
   6   8   2       73.65       77.92      1.48 o
   7   8   2       38.15       38.67      1.29 o
   8   8   2       16.03       16.56      1.18 o
   9   8   2        3.94        3.75      1.15 o
  10   8   2        1.04        2.60      1.35 o
  11   8   2       10.23        7.28      1.75 o
   0   9   2       20.61       20.76      1.33 o
   1   9   2       33.22       28.08      0.83 o
   2   9   2       37.62       34.06      0.80 o
   3   9   2      299.55      298.12      2.63 o
   4   9   2      517.48      515.77      3.99 o
   5   9   2      103.73       99.91      1.75 o
   6   9   2        2.16        2.68      0.58 o
   7   9   2       71.17       72.85      1.79 o
   8   9   2       63.62       64.38      2.46 o
   9   9   2       78.06       79.50      4.39 o
  10   9   2        7.09        4.44      4.12 o
  11   9   2       24.31       25.96      5.14 o
   0  10   2        2.02        1.87      0.18 o
   1  10   2       69.13       71.47      1.34 o
   2  10   2       13.89       13.43      0.57 o
   3  10   2       60.88       58.38      1.33 o
   4  10   2       65.78       63.96      1.37 o
   5  10   2      236.19      233.90      3.07 o
   6  10   2       77.23       80.89      2.01 o
   7  10   2       11.34       10.41      1.02 o
   8  10   2       80.61       83.81      3.14 o
   9  10   2       16.16       14.14      1.75 o
  10  10   2        1.09        4.25      1.66 o
   0  11   2       67.38       64.17      1.67 o
   1  11   2       11.97       10.97      0.80 o
   2  11   2       26.84       29.54      0.90 o
   3  11   2       28.60       26.84      1.03 o
   4  11   2        9.02        8.71      0.78 o
   5  11   2       90.66       88.11      2.29 o
   6  11   2       99.79      104.58      2.56 o
   7  11   2       10.64        9.20      1.26 o
   8  11   2       22.99       26.41      2.82 o
   9  11   2        2.94        4.46      2.31 o
  10  11   2       61.77       59.52      4.39 o
   0  12   2       78.46       65.10      2.01 o
   1  12   2       84.47       78.46      1.49 o
   2  12   2      191.44      188.25      2.34 o
   3  12   2       14.39       18.85      1.04 o
   4  12   2       54.80       53.87      1.76 o
   5  12   2       73.65       90.15      2.92 o
   6  12   2      234.02      237.87      4.70 o
   7  12   2       24.76       30.06      1.93 o
   8  12   2       11.41       11.54      1.90 o
   9  12   2       15.59       16.04      2.99 o
   0  13   2       39.25       41.63      1.80 o
   1  13   2       67.80       68.07      1.67 o
   2  13   2       76.11       76.05      1.72 o
   3  13   2       51.81       56.33      2.15 o
   4  13   2       21.41       20.92      2.24 o
   5  13   2       59.80       56.63      2.41 o
   6  13   2       22.33       21.42      1.78 o
   7  13   2        9.79        9.13      1.47 o
   8  13   2       41.66       43.77      3.07 o
   9  13   2       39.70       48.16      5.70 o
   0  14   2        0.51        1.46      0.88 o
   1  14   2        3.13        2.77      0.70 o
   2  14   2       39.26       44.55      1.97 o
   3  14   2       39.90       44.19      2.04 o
   4  14   2       14.87       15.23      2.07 o
   5  14   2       41.22       41.92      2.55 o
   6  14   2       40.27       40.20      2.60 o
   7  14   2       11.33       12.71      2.67 o
   8  14   2        9.04        9.48      2.11 o
   0  15   2       80.56       83.51      2.93 o
   1  15   2      120.14      125.35      2.61 o
   2  15   2        0.83        0.50      1.03 o
   3  15   2        8.80        7.85      1.32 o
   4  15   2       42.54       46.29      2.77 o
   5  15   2        0.18       -0.98      1.23 o
   6  15   2       92.21       99.79      4.72 o
   7  15   2       35.50       40.95      2.79 o
   0  16   2      162.18      176.51      9.19 o
   1  16   2      127.66      135.52      3.56 o
   2  16   2       75.64       75.64      2.86 o
   3  16   2       37.72       40.56      2.45 o
   4  16   2       18.98       20.51      3.46 o
   5  16   2       41.24       39.30      3.74 o
   6  16   2       19.80       19.86      2.50 o
   0  17   2       18.05       19.32      2.22 o
   1  17   2        0.79        1.63      1.38 o
   2  17   2       41.69       42.53      2.35 o
   3  17   2        0.97        2.10      1.52 o
   4  17   2       13.04        9.66      1.96 o
   0  18   2        2.95        2.67      2.34 o
   1  18   2       38.56       41.18      2.40 o
   2  18   2       54.38       58.83      2.75 o
   1   0   3      371.95      304.30      2.54 o
   2   0   3       57.47       59.43      0.82 o
   3   0   3        3.57        2.38      0.27 o
   4   0   3       10.20       10.95      0.45 o
   5   0   3       90.34       95.00      1.15 o
   6   0   3      109.03      112.25      1.75 o
   7   0   3        4.84        4.67      0.81 o
   8   0   3        1.58        1.63      0.88 o
   9   0   3        0.01       -0.16      1.11 o
  10   0   3       54.00       50.90      3.29 o
  11   0   3        4.42        3.56      1.71 o
  12   0   3        1.17        1.79      2.39 o
   0   1   3     5229.46     5254.96     43.96 o
   1   1   3     2825.90     2889.87     15.45 o
   2   1   3     1705.88     1900.52      8.14 o
   3   1   3      886.89      941.20      4.61 o
   4   1   3       26.95       27.73      0.48 o
   5   1   3      390.84      418.21      2.62 o
   6   1   3      161.37      150.68      1.52 o
   7   1   3      187.34      186.64      2.13 o
   8   1   3      151.61      151.11      2.24 o
   9   1   3        9.65       10.54      1.05 o
  10   1   3       16.56       15.93      1.56 o
  11   1   3       46.35       49.41      2.50 o
  12   1   3       42.39       39.59      2.75 o
   0   2   3      239.40      285.34      3.30 o
   1   2   3     6071.69     6194.70     38.92 o
   2   2   3      966.63     1050.94      5.60 o
   3   2   3      721.89      836.17      4.43 o
   4   2   3      473.82      495.37      2.95 o
   5   2   3       54.78       62.45      0.85 o
   6   2   3      103.22       94.82      1.63 o
   7   2   3      717.28      675.71      4.91 o
   8   2   3      114.64      115.10      2.16 o
   9   2   3      144.17      140.58      2.86 o
  10   2   3       24.08       24.73      1.84 o
  11   2   3       33.40       31.12      2.35 o
  12   2   3        3.10        3.17      1.44 o
   0   3   3      377.15      369.08      5.41 o
   1   3   3      543.28      589.51      4.83 o
   2   3   3     1693.95     1900.80     10.71 o
   3   3   3      230.43      260.69      1.82 o
   4   3   3      488.98      516.21      3.13 o
   5   3   3       56.46       59.35      0.83 o
   6   3   3       42.88       38.22      0.79 o
   7   3   3       41.24       39.36      0.97 o
   8   3   3       51.13       47.70      1.39 o
   9   3   3       57.97       58.27      1.83 o
  10   3   3       43.10       44.56      2.41 o
  11   3   3       35.81       31.16      2.38 o
  12   3   3        5.31        5.99      1.61 o
   0   4   3       23.74       28.90      0.91 o
   1   4   3     1500.61     1571.41      9.92 o
   2   4   3       44.07       54.49      0.65 o
   3   4   3      505.72      562.42      3.45 o
   4   4   3       25.03       25.65      0.58 o
   5   4   3       90.44       90.13      1.03 o
   6   4   3      323.13      301.48      2.48 o
   7   4   3      124.95      112.04      1.65 o
   8   4   3       87.75       83.16      1.87 o
   9   4   3       27.01       26.90      1.60 o
  10   4   3       66.43       69.73      2.45 o
  11   4   3       30.04       31.22      2.38 o
  12   4   3       32.03       32.92      4.53 o
   0   5   3      576.69      603.53      5.82 o
   1   5   3      110.14      102.12      1.13 o
   2   5   3      276.14      314.33      2.07 o
   3   5   3      143.30      137.62      1.18 o
   4   5   3       57.90       48.04      0.72 o
   5   5   3       67.06       54.34      0.88 o
   6   5   3      332.94      308.78      2.65 o
   7   5   3       90.03       94.26      1.63 o
   8   5   3       92.07       92.35      2.35 o
   9   5   3       22.71       25.64      1.85 o
  10   5   3      241.40      250.86      4.92 o
  11   5   3        7.98        7.08      1.66 o
  12   5   3        4.23        1.23      1.58 o
   0   6   3       43.17       48.09      1.21 o
   1   6   3      195.20      207.84      1.93 o
   2   6   3      205.27      220.35      1.74 o
   3   6   3       85.42       79.93      0.86 o
   4   6   3      351.61      355.70      2.45 o
   5   6   3      290.78      291.67      2.40 o
   6   6   3       93.65       84.13      1.30 o
   7   6   3      156.73      161.89      2.16 o
   8   6   3       31.09       31.73      1.28 o
   9   6   3       25.32       26.57      1.73 o
  10   6   3       89.90       95.01      3.99 o
  11   6   3       35.28       36.57      2.53 o
  12   6   3       69.74       75.68      5.01 o
   0   7   3      162.69      160.99      2.66 o
   1   7   3      116.41      124.42      1.48 o
   2   7   3       97.33       88.84      1.06 o
   3   7   3       20.48       18.12      0.61 o
   4   7   3       66.86       63.49      0.91 o
   5   7   3       75.77       78.61      1.17 o
   6   7   3      103.85      105.63      1.59 o
   7   7   3       33.06       31.91      1.06 o
   8   7   3       11.72       11.36      0.99 o
   9   7   3       54.27       54.84      2.07 o
  10   7   3       11.04       14.41      1.85 o
  11   7   3       14.96       14.62      2.11 o
   0   8   3       26.79       27.86      1.30 o
   1   8   3      445.46      414.51      3.40 o
   2   8   3       58.47       62.70      0.91 o
   3   8   3      852.41      795.94      4.90 o
   4   8   3      300.10      283.67      2.51 o
   5   8   3       26.09       26.75      0.90 o
   6   8   3       11.84       13.15      0.76 o
   7   8   3       74.05       74.79      1.69 o
   8   8   3      113.24      107.98      2.42 o
   9   8   3        8.78        7.95      1.39 o
  10   8   3       50.63       55.97      3.12 o
  11   8   3        8.52        7.83      1.83 o
   0   9   3      107.89      103.22      2.14 o
   1   9   3      411.81      386.15      3.36 o
   2   9   3      346.06      326.54      2.68 o
   3   9   3      124.33      123.40      1.65 o
   4   9   3       89.85       87.27      1.45 o
   5   9   3       26.75       32.21      1.02 o
   6   9   3       95.26       91.72      1.84 o
   7   9   3       23.23       25.30      1.30 o
   8   9   3       13.42       14.25      1.45 o
   9   9   3        5.36        5.50      1.40 o
  10   9   3       29.43       30.42      3.61 o
  11   9   3        4.26        3.97      2.28 o
   0  10   3       41.72       43.89      1.81 o
   1  10   3      259.54      214.38      2.40 o
   2  10   3      211.83      186.43      2.05 o
   3  10   3      164.12      170.47      2.29 o
   4  10   3        2.81        1.63      0.52 o
   5  10   3        5.02        5.56      0.81 o
   6  10   3       29.52       33.29      1.44 o
   7  10   3       23.36       22.90      1.48 o
   8  10   3        8.76       10.11      1.79 o
   9  10   3        1.25        0.35      1.31 o
  10  10   3       67.70       75.54      4.80 o
   0  11   3       23.95       23.14      1.53 o
   1  11   3       88.09       85.57      1.56 o
   2  11   3       10.81       11.48      0.70 o
   3  11   3       28.03       28.56      1.07 o
   4  11   3       12.44       11.46      0.87 o
   5  11   3       43.25       44.92      1.63 o
   6  11   3      322.72      344.46      6.35 o
   7  11   3       35.28       36.51      1.95 o
   8  11   3        0.37       -0.35      1.11 o
   9  11   3       12.67       11.36      2.01 o
  10  11   3       32.19       36.42      3.74 o
   0  12   3        0.56        0.25      0.83 o
   1  12   3        3.43        4.05      0.59 o
   2  12   3       38.14       36.10      1.16 o
   3  12   3       43.82       44.28      1.34 o
   4  12   3       77.33       81.45      1.97 o
   5  12   3       31.38       30.51      1.61 o
   6  12   3       95.00      102.68      3.09 o
   7  12   3       56.16       56.05      3.50 o
   8  12   3       62.79       60.93      2.95 o
   9  12   3       13.48       15.08      2.29 o
   0  13   3       20.93       21.02      1.43 o
   1  13   3       66.12       60.24      1.59 o
   2  13   3       44.46       42.57      1.30 o
   3  13   3       11.15        9.81      0.92 o
   4  13   3        3.40        3.16      0.98 o
   5  13   3       65.95       69.14      2.67 o
   6  13   3        8.36        7.67      1.45 o
   7  13   3       12.35       10.99      1.76 o
   8  13   3      120.45      125.05      4.85 o
   0  14   3       80.66       80.44      3.24 o
   1  14   3       27.65       31.76      1.29 o
   2  14   3       17.27       14.46      1.37 o
   3  14   3       95.85       99.59      2.86 o
   4  14   3       41.48       40.06      2.52 o
   5  14   3        9.08        9.38      1.66 o
   6  14   3       41.41       48.45      3.32 o
   7  14   3        6.23        5.77      1.56 o
   8  14   3       36.66       39.87      3.11 o
   0  15   3      245.85      257.70      5.72 o
   1  15   3       41.05       41.30      1.78 o
   2  15   3       30.58       34.29      2.13 o
   3  15   3       33.88       33.60      1.98 o
   4  15   3        1.37        1.26      1.34 o
   5  15   3       17.04       15.80      2.00 o
   6  15   3       44.73       55.28      3.08 o
   7  15   3       73.80       85.33      4.46 o
   0  16   3       43.54       46.23      2.76 o
   1  16   3       47.73       49.20      2.34 o
   2  16   3       44.05       46.63      2.32 o
   3  16   3       27.69       33.68      2.30 o
   4  16   3        4.18        4.07      1.56 o
   5  16   3       15.13       12.44      1.98 o
   6  16   3       33.97       32.25      3.32 o
   0  17   3       52.89       55.69      3.66 o
   1  17   3       38.69       44.84      2.50 o
   2  17   3        7.00        5.59      1.41 o
   3  17   3       25.52       24.68      2.47 o
   4  17   3       28.66       29.63      2.63 o
   0  18   3        2.45        0.96      2.15 o
   1  18   3       28.10       29.31      2.17 o
   0   0   4     2481.07     2454.01     29.73 o
   1   0   4      329.37      344.26      3.52 o
   2   0   4      510.98      508.60      4.18 o
   3   0   4      613.74      665.22      4.91 o
   4   0   4        0.60        0.82      0.03 o
   5   0   4        0.12        0.14      0.02 o
   6   0   4       30.58       36.17      1.02 o
   7   0   4       16.20       12.88      1.22 o
   8   0   4       41.52       37.92      1.89 o
   9   0   4       29.22       30.30      2.11 o
  10   0   4       45.59       40.73      3.09 o
  11   0   4      169.02      159.50      8.95 o
  12   0   4       12.69        9.69      2.26 o
   0   1   4      638.65      669.08      7.54 o
   1   1   4      286.43      321.46      2.24 o
   2   1   4     1478.47     1654.71      8.22 o
   3   1   4      500.18      546.51      2.94 o
   4   1   4      351.23      314.96      1.98 o
   5   1   4      391.49      398.75      2.59 o
   6   1   4       81.31       76.57      1.21 o
   7   1   4      233.26      215.01      2.39 o
   8   1   4       22.13       24.72      1.09 o
   9   1   4        2.89        2.27      0.84 o
  10   1   4      118.62      120.50      3.33 o
  11   1   4        3.58        4.36      1.21 o
  12   1   4       84.74       80.37      3.60 o
   0   2   4      114.31      110.87      1.98 o
   1   2   4     1133.50     1188.81      7.81 o
   2   2   4       29.19       27.81      0.45 o
   3   2   4      502.70      581.21      3.64 o
   4   2   4      145.60      173.33      1.35 o
   5   2   4      142.81      143.95      1.38 o
   6   2   4      134.79      129.84      1.51 o
   7   2   4      134.28      127.15      1.70 o
   8   2   4       61.28       61.78      1.89 o
   9   2   4       28.65       28.16      1.48 o
  10   2   4        7.47        7.17      1.23 o
  11   2   4        3.28        5.24      1.24 o
  12   2   4        9.78        6.80      1.62 o
   0   3   4      322.23      323.38      4.30 o
   1   3   4      481.74      501.30      3.99 o
   2   3   4     2406.92     2714.07     13.98 o
   3   3   4      755.15      863.75      4.91 o
   4   3   4      115.09      113.99      1.18 o
   5   3   4      138.33      134.40      1.28 o
   6   3   4       28.88       30.61      0.74 o
   7   3   4       50.23       53.56      1.18 o
   8   3   4       28.79       27.37      1.23 o
   9   3   4       18.05       19.64      1.33 o
  10   3   4       15.73       16.77      1.80 o
  11   3   4        2.71        2.68      1.30 o
  12   3   4       31.42       26.39      2.65 o
   0   4   4       85.78      101.74      1.65 o
   1   4   4      267.46      275.05      4.77 o
   2   4   4      255.19      290.86      2.05 o
   3   4   4      358.10      393.00      2.43 o
   4   4   4      491.79      537.73      3.37 o
   5   4   4      183.85      189.94      1.68 o
   6   4   4       18.06       19.35      0.65 o
   7   4   4       36.39       30.63      0.94 o
   8   4   4      117.92      107.48      1.95 o
   9   4   4       51.18       51.26      2.05 o
  10   4   4      105.85      101.43      3.43 o
  11   4   4       45.54       41.01      2.93 o
  12   4   4        2.30        2.57      1.57 o
   0   5   4       66.46       69.09      1.30 o
   1   5   4      178.41      208.47      1.75 o
   2   5   4        2.99        2.37      0.07 o
   3   5   4      234.91      242.07      1.71 o
   4   5   4      165.91      163.75      1.34 o
   5   5   4      235.96      248.61      2.12 o
   6   5   4      427.10      395.55      3.38 o
   7   5   4      270.83      265.46      2.84 o
   8   5   4      115.36      104.56      2.15 o
   9   5   4        1.15        0.92      0.87 o
  10   5   4       14.81       16.98      3.14 o
  11   5   4       62.27       66.62      3.51 o
  12   5   4       88.02       81.67      4.04 o
   0   6   4        0.55        2.48      0.58 o
   1   6   4      532.80      582.59      3.85 o
   2   6   4       88.95      100.21      1.05 o
   3   6   4        7.15        7.59      0.27 o
   4   6   4       27.60       30.47      0.67 o
   5   6   4       99.91       93.96      1.25 o
   6   6   4      301.16      302.43      2.75 o
   7   6   4      126.37      122.09      1.87 o
   8   6   4       25.51       30.16      1.31 o
   9   6   4        5.59        5.29      0.96 o
  10   6   4      104.68      108.56      3.56 o
  11   6   4      109.31      110.44      4.30 o
   0   7   4      101.72      102.62      1.92 o
   1   7   4       78.05       98.64      1.28 o
   2   7   4       22.77       18.17      0.52 o
   3   7   4        2.72        2.38      0.29 o
   4   7   4       91.07       89.08      1.19 o
   5   7   4      169.73      151.74      1.73 o
   6   7   4       42.07       37.98      1.01 o
   7   7   4       66.79       64.49      1.64 o
   8   7   4       17.54       17.41      1.10 o
   9   7   4       22.88       23.77      1.79 o
  10   7   4        8.40        8.34      1.73 o
  11   7   4       80.44       83.45      4.57 o
   0   8   4       70.87       61.28      2.18 o
   1   8   4      795.27      741.83      5.14 o
   2   8   4     1223.89     1225.85      7.24 o
   3   8   4       11.92        9.41      0.54 o
   4   8   4      150.69      129.95      1.65 o
   5   8   4        2.32        1.63      0.46 o
   6   8   4        5.42        5.59      0.61 o
   7   8   4       55.64       57.65      1.55 o
   8   8   4        3.60        1.56      0.75 o
   9   8   4        7.28        5.58      1.25 o
  10   8   4       31.72       32.87      2.62 o
  11   8   4       30.01       30.40      3.18 o
   0   9   4        9.49        9.04      0.84 o
   1   9   4      334.23      307.42      2.91 o
   2   9   4      257.25      269.86      2.47 o
   3   9   4      664.83      582.88      4.47 o
   4   9   4        0.66        0.47      0.44 o
   5   9   4       70.00       64.16      1.45 o
   6   9   4       95.52      104.59      2.10 o
   7   9   4       32.67       32.31      1.42 o
   8   9   4        8.93        8.81      1.28 o
   9   9   4       57.38       60.79      2.54 o
  10   9   4        6.86        8.23      2.64 o
   0  10   4        6.03        3.85      0.73 o
   1  10   4       30.06       29.44      0.80 o
   2  10   4      162.28      135.24      1.83 o
   3  10   4       39.05       35.58      1.12 o
   4  10   4       32.35       29.95      1.13 o
   5  10   4       37.97       34.63      1.32 o
   6  10   4      132.22      133.46      2.63 o
   7  10   4        0.28        0.18      0.80 o
   8  10   4        3.13        4.02      1.26 o
   9  10   4       63.90       61.55      5.39 o
  10  10   4        2.04        1.80      1.99 o
   0  11   4        0.02        0.25      0.64 o
   1  11   4       60.85       57.89      1.45 o
   2  11   4       57.23       56.97      1.26 o
   3  11   4       33.80       33.22      1.46 o
   4  11   4       10.10       13.53      0.93 o
   5  11   4      156.88      156.78      3.08 o
   6  11   4        4.36        4.81      1.02 o
   7  11   4       25.66       23.88      1.73 o
   8  11   4       63.72       68.63      3.56 o
   9  11   4        9.64        6.95      2.58 o
  10  11   4        8.54        6.19      4.80 o
   0  12   4       71.53       63.09      2.05 o
   1  12   4        6.91        5.18      0.66 o
   2  12   4        0.45       -0.38      0.49 o
   3  12   4       59.60       65.18      1.59 o
   4  12   4        5.00        5.11      0.82 o
   5  12   4       21.81       22.05      1.67 o
   6  12   4       30.44       27.44      1.85 o
   7  12   4       52.50       56.49      2.45 o
   8  12   4        9.72        9.98      1.69 o
   9  12   4       84.09       86.89      7.18 o
   0  13   4        0.81       -0.23      0.84 o
   1  13   4        6.17        4.51      0.72 o
   2  13   4        2.21        2.28      0.64 o
   3  13   4      137.23      142.41      2.67 o
   4  13   4        4.30        3.98      1.09 o
   5  13   4       21.59       20.70      2.48 o
   6  13   4       10.66        9.17      1.49 o
   7  13   4      166.17      168.80      4.48 o
   8  13   4        5.61        6.11      1.61 o
   0  14   4       63.39       68.99      2.88 o
   1  14   4        2.52        2.94      0.68 o
   2  14   4      115.83      120.51      2.52 o
   3  14   4      102.45      102.16      3.99 o
   4  14   4        1.40        0.46      1.05 o
   5  14   4       32.72       37.13      2.25 o
   6  14   4       16.80       16.48      1.77 o
   7  14   4       12.16       14.02      1.75 o
   8  14   4        4.25       -0.17      2.54 o
   0  15   4       15.29       16.18      1.87 o
   1  15   4      227.12      232.85      4.16 o
   2  15   4      176.56      181.50      3.99 o
   3  15   4       95.50       99.91      3.01 o
   4  15   4       17.03       15.69      1.99 o
   5  15   4       23.74       25.07      2.33 o
   6  15   4       57.45       58.36      3.81 o
   7  15   4       56.18       58.66      3.30 o
   0  16   4       32.11       29.99      2.38 o
   1  16   4       16.51       13.60      1.58 o
   2  16   4       38.99       39.22      2.19 o
   3  16   4       11.62        9.54      1.58 o
   4  16   4       15.13       15.60      2.08 o
   5  16   4       57.76       55.50      3.43 o
   0  17   4       93.28       95.60      4.53 o
   1  17   4        1.30        1.98      1.27 o
   2  17   4       11.74       10.26      3.17 o
   3  17   4       11.63       11.98      2.00 o
   4  17   4        1.07        1.59      1.50 o
   0  18   4        0.05       -1.91      1.91 o
   1   0   5      524.24      570.34      5.93 o
   2   0   5       28.53       35.31      0.68 o
   3   0   5        3.25        4.36      0.38 o
   4   0   5      420.14      400.14      3.46 o
   5   0   5      160.97      151.16      2.07 o
   6   0   5     1775.87     1707.89     16.58 o
   7   0   5        3.10        1.46      0.68 o
   8   0   5        1.08        1.43      0.84 o
   9   0   5       14.78       18.20      1.98 o
  10   0   5       14.03       15.18      3.30 o
  11   0   5       84.78       81.59      7.08 o
  12   0   5        0.02       -1.30      1.86 o
   0   1   5      314.95      349.88      3.96 o
   1   1   5      131.95      117.18      1.34 o
   2   1   5      493.35      522.17      2.92 o
   3   1   5       55.00       51.12      0.57 o
   4   1   5       36.64       31.33      0.52 o
   5   1   5       61.89       62.31      0.65 o
   6   1   5      714.60      700.69      4.96 o
   7   1   5      305.46      297.39      2.97 o
   8   1   5       38.89       37.58      1.37 o
   9   1   5       18.20       19.86      1.44 o
  10   1   5        1.08        1.90      1.00 o
  11   1   5        4.30        2.46      1.19 o
  12   1   5       24.86       29.15      2.65 o
   0   2   5       62.36       73.55      1.15 o
   1   2   5      535.38      570.71      3.59 o
   2   2   5     3249.40     3479.44     16.82 o
   3   2   5     2135.98     2316.33     11.94 o
   4   2   5       68.99       67.36      0.93 o
   5   2   5       25.40       22.42      0.57 o
   6   2   5      193.70      196.27      2.17 o
   7   2   5       26.57       27.85      0.96 o
   8   2   5       25.21       27.79      1.22 o
   9   2   5      100.57       99.64      2.66 o
  10   2   5       36.48       40.06      2.20 o
  11   2   5       47.20       46.30      2.77 o
  12   2   5       14.38       14.24      2.21 o
   0   3   5       27.47       28.95      0.86 o
   1   3   5      437.17      489.63      2.85 o
   2   3   5      338.39      354.92      2.19 o
   3   3   5      829.86      874.04      4.61 o
   4   3   5      242.34      246.91      1.82 o
   5   3   5      155.67      146.51      1.44 o
   6   3   5       25.10       22.77      0.70 o
   7   3   5      101.94       96.51      1.54 o
   8   3   5       34.03       37.80      1.30 o
   9   3   5       20.51       21.20      1.52 o
  10   3   5       51.34       51.65      2.37 o
  11   3   5        5.68        4.07      1.54 o
  12   3   5       20.38       23.03      3.07 o
   0   4   5       36.28       42.78      1.01 o
   1   4   5      285.89      300.87      2.17 o
   2   4   5      374.89      446.46      2.91 o
   3   4   5      552.54      566.35      3.31 o
   4   4   5      134.47      126.93      1.47 o
   5   4   5       15.82       14.15      0.52 o
   6   4   5      115.89      109.74      1.44 o
   7   4   5      139.71      133.92      1.75 o
   8   4   5      166.56      168.63      3.56 o
   9   4   5        2.52        0.39      0.88 o
  10   4   5       13.21       17.94      2.11 o
  11   4   5       36.24       36.58      4.97 o
  12   4   5       12.99       13.16      2.21 o
   0   5   5      130.93      135.12      2.10 o
   1   5   5      327.41      290.10      2.15 o
   2   5   5       80.73       75.84      0.97 o
   3   5   5       79.09       90.66      0.98 o
   4   5   5      342.39      343.35      2.55 o
   5   5   5      145.71      146.39      1.37 o
   6   5   5      306.96      309.90      2.65 o
   7   5   5      101.84       99.97      1.66 o
   8   5   5       69.46       76.11      2.38 o
   9   5   5        6.03        4.82      1.20 o
  10   5   5      174.10      170.62      4.99 o
  11   5   5       60.87       62.46      3.98 o
  12   5   5       25.47       30.88      4.38 o
   0   6   5       93.14       82.13      1.67 o
   1   6   5       36.04       42.28      0.75 o
   2   6   5        1.22        0.67      0.23 o
   3   6   5      145.35      166.35      1.33 o
   4   6   5       26.37       30.45      0.71 o
   5   6   5       97.08       90.84      1.28 o
   6   6   5       66.33       54.06      1.11 o
   7   6   5        9.36        9.54      0.70 o
   8   6   5       35.84       35.43      1.51 o
   9   6   5       37.39       37.59      1.91 o
  10   6   5       67.05       72.06      3.40 o
  11   6   5      182.64      189.00      6.56 o
   0   7   5       12.23       12.03      0.74 o
   1   7   5      202.43      207.97      1.79 o
   2   7   5      683.51      644.44      4.17 o
   3   7   5      247.45      250.29      2.18 o
   4   7   5       32.53       29.91      0.76 o
   5   7   5        6.83        6.43      0.52 o
   6   7   5       41.06       37.75      1.03 o
   7   7   5       27.65       25.26      1.14 o
   8   7   5       43.37       47.08      1.67 o
   9   7   5       25.10       21.20      1.76 o
  10   7   5       18.61       14.95      3.44 o
  11   7   5        3.69        4.66      1.87 o
   0   8   5       11.62       16.40      0.79 o
   1   8   5       67.09       63.31      1.21 o
   2   8   5      555.15      522.26      3.81 o
   3   8   5      278.10      283.17      2.90 o
   4   8   5      116.40      113.97      1.72 o
   5   8   5        0.67        1.14      0.47 o
   6   8   5       48.51       50.81      1.32 o
   7   8   5       19.70       21.62      1.21 o
   8   8   5        0.17        0.34      0.80 o
   9   8   5        9.83       10.06      1.63 o
  10   8   5       11.99       12.83      2.93 o
  11   8   5        2.78        2.12      2.20 o
   0   9   5      196.47      176.80      2.77 o
   1   9   5      487.91      439.02      3.61 o
   2   9   5      445.97      414.94      3.50 o
   3   9   5       55.13       55.88      1.22 o
   4   9   5       59.00       61.74      1.42 o
   5   9   5       63.50       59.28      1.43 o
   6   9   5        1.55        1.23      0.68 o
   7   9   5       47.77       49.93      1.86 o
   8   9   5       55.32       53.52      2.28 o
   9   9   5        0.03       -0.26      1.08 o
  10   9   5        9.46        9.76      2.00 o
   0  10   5       87.54       98.37      2.13 o
   1  10   5       91.91       95.26      1.53 o
   2  10   5       22.67       25.79      0.88 o
   3  10   5       48.88       51.65      1.25 o
   4  10   5        8.42        9.84      0.75 o
   5  10   5      171.94      171.11      2.74 o
   6  10   5       36.87       37.50      1.55 o
   7  10   5       91.93       94.16      2.59 o
   8  10   5       72.18       71.74      3.36 o
   9  10   5       20.34       23.79      3.56 o
  10  10   5       99.96      118.09      5.94 o
   0  11   5       91.00       81.27      2.34 o
   1  11   5       38.91       36.25      1.11 o
   2  11   5       62.32       57.90      1.29 o
   3  11   5       26.88       31.09      1.14 o
   4  11   5       36.21       34.98      1.31 o
   5  11   5      244.61      255.94      4.09 o
   6  11   5        4.60        4.27      1.13 o
   7  11   5      238.22      254.94      4.89 o
   8  11   5       25.38       25.13      2.51 o
   9  11   5        3.44        3.67      1.66 o
   0  12   5       70.71       62.84      2.07 o
   1  12   5       30.33       32.73      1.14 o
   2  12   5        3.42        2.52      0.59 o
   3  12   5       32.99       31.29      1.23 o
   4  12   5       24.64       19.56      1.18 o
   5  12   5        8.84        8.87      1.30 o
   6  12   5        4.46        2.98      2.17 o
   7  12   5       76.42       72.68      2.78 o
   8  12   5       13.06       13.93      1.94 o
   9  12   5        0.07        0.56      1.61 o
   0  13   5       59.86       62.12      2.40 o
   1  13   5       77.85       82.06      1.82 o
   2  13   5       41.31       42.77      1.41 o
   3  13   5       28.65       23.70      1.30 o
   4  13   5       61.79       55.60      2.41 o
   5  13   5       23.97       26.82      2.01 o
   6  13   5       10.00       10.72      1.51 o
   7  13   5       13.17       14.54      1.67 o
   8  13   5        5.81        4.81      1.58 o
   0  14   5       10.38       13.24      1.49 o
   1  14   5       53.81       54.85      1.68 o
   2  14   5      285.28      295.32      4.36 o
   3  14   5       31.64       35.81      1.78 o
   4  14   5       47.47       52.95      2.51 o
   5  14   5        0.22       -0.38      1.10 o
   6  14   5       41.77       47.81      2.52 o
   7  14   5       50.62       53.32      2.75 o
   0  15   5       16.73       19.13      1.97 o
   1  15   5       25.17       23.76      1.63 o
   2  15   5       35.02       36.42      2.35 o
   3  15   5       94.31       97.49      3.32 o
   4  15   5        7.77        7.66      1.66 o
   5  15   5       62.53       61.92      3.39 o
   6  15   5       24.19       24.80      2.37 o
   0  16   5       11.40       11.34      1.83 o
   1  16   5       17.19       19.79      1.77 o
   2  16   5        7.73        8.31      1.42 o
   3  16   5        2.61       -0.44      1.17 o
   4  16   5       38.84       38.72      2.85 o
   5  16   5       37.88       33.98      2.71 o
   0  17   5        7.75        3.02      1.83 o
   1  17   5        3.51        4.95      1.33 o
   2  17   5        2.27        3.71      1.30 o
   3  17   5       31.99       32.64      2.74 o
   0   0   6      320.19      321.87      6.29 o
   1   0   6       91.07       84.65      1.29 o
   2   0   6      300.05      310.47      2.48 o
   3   0   6        4.55        6.03      0.42 o
   4   0   6      198.07      188.28      2.09 o
   5   0   6      788.25      780.64      6.90 o
   6   0   6      123.24      102.69      2.60 o
   7   0   6      192.10      174.58      3.36 o
   8   0   6        8.70        8.58      1.30 o
   9   0   6       20.61       23.75      2.34 o
  10   0   6        0.05       -1.23      1.23 o
  11   0   6       57.80       58.03     13.22 o
  12   0   6        0.12        1.06      2.11 o
   0   1   6       96.46      102.07      1.72 o
   1   1   6      642.76      683.43      4.39 o
   2   1   6      420.42      463.93      2.58 o
   3   1   6       51.35       53.82      0.78 o
   4   1   6       57.19       52.60      0.62 o
   5   1   6      413.27      397.85      2.55 o
   6   1   6       68.36       58.29      1.12 o
   7   1   6        7.64        8.51      0.69 o
   8   1   6       55.86       56.19      1.53 o
   9   1   6      315.53      308.60      4.52 o
  10   1   6       10.70       10.13      1.51 o
  11   1   6       13.34       12.65      1.93 o
  12   1   6        7.70        7.35      1.85 o
   0   2   6       88.77       75.94      1.31 o
   1   2   6      117.81      140.32      1.21 o
   2   2   6      292.75      263.88      1.74 o
   3   2   6      605.12      628.67      3.58 o
   4   2   6      351.82      397.23      2.64 o
   5   2   6        0.49        0.98      0.28 o
   6   2   6       65.99       73.95      1.26 o
   7   2   6       29.39       30.81      1.12 o
   8   2   6       45.44       45.70      1.57 o
   9   2   6       46.28       49.52      2.19 o
  10   2   6       17.81       21.08      1.91 o
  11   2   6       12.06        8.83      1.83 o
  12   2   6        0.77        0.81      1.72 o
   0   3   6      397.34      396.41      3.94 o
   1   3   6      182.59      203.73      1.47 o
   2   3   6      222.29      259.48      1.61 o
   3   3   6     1260.22     1368.32      6.71 o
   4   3   6       10.51       12.41      0.43 o
   5   3   6      128.53      153.36      1.55 o
   6   3   6       34.32       33.58      1.11 o
   7   3   6      295.99      292.39      3.05 o
   8   3   6       15.01       17.62      1.13 o
   9   3   6       57.02       56.45      2.30 o
  10   3   6       47.17       51.30      2.64 o
  11   3   6        4.10        3.05      1.51 o
  12   3   6        8.22       11.10      2.37 o
   0   4   6     3186.10     3351.42     25.80 o
   1   4   6      358.93      405.87      2.99 o
   2   4   6       85.00       98.02      1.07 o
   3   4   6       39.35       34.79      0.59 o
   4   4   6      152.16      153.91      1.71 o
   5   4   6       40.89       35.89      0.79 o
   6   4   6       30.65       32.49      0.88 o
   7   4   6       92.91       91.98      1.59 o
   8   4   6      131.22      123.47      2.68 o
   9   4   6       53.19       56.04      2.32 o
  10   4   6        3.05        2.48      1.44 o
  11   4   6       81.00       80.47      5.00 o
  12   4   6       15.20       15.56      4.74 o
   0   5   6      795.71      900.32      7.91 o
   1   5   6      166.76      175.04      1.66 o
   2   5   6      268.84      267.80      2.19 o
   3   5   6       17.57       17.70      0.59 o
   4   5   6      127.58      127.34      1.64 o
   5   5   6       82.57       67.43      1.14 o
   6   5   6       34.76       33.75      0.80 o
   7   5   6      281.23      270.07      2.93 o
   8   5   6        0.94        0.61      0.78 o
   9   5   6       24.30       25.95      1.85 o
  10   5   6       10.70       10.92      1.87 o
  11   5   6       13.71       15.57      2.46 o
   0   6   6        1.59        0.09      0.39 o
   1   6   6      273.73      259.08      2.22 o
   2   6   6       24.91       25.00      0.59 o
   3   6   6       44.21       45.01      0.81 o
   4   6   6      154.55      134.92      1.53 o
   5   6   6      125.28      105.19      1.47 o
   6   6   6       11.29       10.94      0.67 o
   7   6   6       57.35       51.12      1.40 o
   8   6   6       60.97       60.30      1.95 o
   9   6   6       28.28       27.17      1.92 o
  10   6   6        6.98        5.85      1.88 o
  11   6   6       84.72       92.45      4.78 o
   0   7   6      131.16      131.97      2.68 o
   1   7   6      935.85      882.08      5.71 o
   2   7   6      156.34      133.32      1.49 o
   3   7   6       28.56       25.35      0.71 o
   4   7   6      134.19      130.38      1.80 o
   5   7   6       15.25       16.56      0.73 o
   6   7   6        4.16        2.99      0.54 o
   7   7   6       37.71       34.14      1.37 o
   8   7   6      171.76      173.39      3.03 o
   9   7   6      152.63      159.68      4.50 o
  10   7   6       70.85       63.61      3.91 o
  11   7   6       31.85       28.36      3.13 o
   0   8   6        0.22        0.30      0.04 o
   1   8   6       49.75       45.54      0.96 o
   2   8   6      782.12      692.32      4.96 o
   3   8   6      232.57      218.14      2.32 o
   4   8   6        3.22        2.79      0.50 o
   5   8   6       45.28       44.69      1.38 o
   6   8   6       34.29       35.43      1.41 o
   7   8   6       55.77       54.23      1.85 o
   8   8   6       25.16       23.39      1.52 o
   9   8   6       30.08       33.71      2.78 o
  10   8   6       18.19       18.46      2.40 o
  11   8   6       25.80       24.02      5.16 o
   0   9   6       15.19       18.11      1.01 o
   1   9   6      229.99      226.11      2.30 o
   2   9   6       83.32       73.37      1.31 o
   3   9   6       61.09       59.66      1.09 o
   4   9   6       42.64       43.58      1.17 o
   5   9   6        6.85        5.36      0.85 o
   6   9   6       21.39       23.64      1.31 o
   7   9   6       52.09       49.31      1.99 o
   8   9   6       14.19       16.74      1.64 o
   9   9   6       33.62       39.03      2.49 o
  10   9   6       31.44       32.11      3.04 o
   0  10   6      202.48      204.29      3.20 o
   1  10   6      410.47      392.50      3.40 o
   2  10   6      169.40      163.21      2.07 o
   3  10   6        3.21        4.68      0.63 o
   4  10   6       32.98       31.00      1.19 o
   5  10   6       51.37       56.07      1.66 o
   6  10   6       19.78       19.37      1.24 o
   7  10   6        2.80        3.27      0.96 o
   8  10   6       22.71       22.81      1.79 o
   9  10   6       41.64       37.37      2.85 o
  10  10   6       40.12       52.38      4.36 o
   0  11   6      152.62      161.07      3.55 o
   1  11   6       15.96       15.51      0.81 o
   2  11   6        7.77       10.08      0.76 o
   3  11   6       34.85       35.52      1.59 o
   4  11   6       25.84       26.12      1.24 o
   5  11   6       31.39       33.06      1.52 o
   6  11   6      113.42      114.31      3.19 o
   7  11   6       25.86       23.32      1.77 o
   8  11   6       44.27       45.71      2.81 o
   9  11   6       14.32       14.96      3.15 o
   0  12   6        9.28       10.24      1.20 o
   1  12   6       26.09       24.78      1.52 o
   2  12   6       16.39       16.39      0.94 o
   3  12   6        8.91       10.78      0.93 o
   4  12   6       51.30       49.25      2.39 o
   5  12   6       38.82       38.10      2.07 o
   6  12   6      159.51      158.60      4.40 o
   7  12   6       40.77       43.70      2.30 o
   8  12   6        1.95        2.23      1.37 o
   9  12   6      115.97      130.02      5.06 o
   0  13   6       35.95       43.32      3.11 o
   1  13   6       32.58       36.34      1.33 o
   2  13   6       15.35       15.86      1.03 o
   3  13   6       47.64       47.33      2.03 o
   4  13   6       76.37       78.15      2.80 o
   5  13   6       12.95       11.45      1.48 o
   6  13   6       19.42       21.06      1.84 o
   7  13   6        0.68        1.57      1.16 o
   8  13   6       77.07       77.51      4.25 o
   0  14   6        0.38       -0.07      1.11 o
   1  14   6        3.87        3.06      0.89 o
   2  14   6      127.17      132.42      2.71 o
   3  14   6      132.77      138.11      3.43 o
   4  14   6      108.49      105.60      3.35 o
   5  14   6       15.48       15.96      1.94 o
   6  14   6        5.13        2.54      1.25 o
   7  14   6       21.24       15.29      1.85 o
   0  15   6       62.41       64.73      3.06 o
   1  15   6       30.45       26.38      1.56 o
   2  15   6       45.52       41.72      1.98 o
   3  15   6       10.43       11.39      2.04 o
   4  15   6       57.13       58.39      2.76 o
   5  15   6        0.51        0.66      1.16 o
   6  15   6        1.69        1.18      1.31 o
   0  16   6        6.68        8.15      2.00 o
   1  16   6        9.98       11.49      1.51 o
   2  16   6       21.35       22.65      1.84 o
   3  16   6        9.12        7.48      1.58 o
   4  16   6       92.67      102.08      4.64 o
   5  16   6       29.23       29.27      2.89 o
   0  17   6        9.12        9.08      2.12 o
   1  17   6        8.28        7.30      1.46 o
   2  17   6       40.81       38.03      2.29 o
   3  17   6        6.72        8.50      1.84 o
   1   0   7      131.91      156.28      2.15 o
   2   0   7      104.23       99.82      1.38 o
   3   0   7      100.50      100.85      1.32 o
   4   0   7      321.72      340.88      3.26 o
   5   0   7     1254.29     1250.46     10.36 o
   6   0   7      248.20      219.87      3.76 o
   7   0   7        4.15        3.21      0.87 o
   8   0   7       74.91       73.41      2.83 o
   9   0   7       68.46       76.00      4.57 o
  10   0   7       15.54       17.81      2.95 o
  11   0   7        4.35        5.26      2.31 o
  12   0   7       22.68       21.75      4.26 o
   0   1   7       34.16       34.94      1.15 o
   1   1   7      309.67      346.86      2.68 o
   2   1   7       90.78       94.29      0.96 o
   3   1   7      688.04      708.22      4.00 o
   4   1   7      420.29      420.79      2.66 o
   5   1   7       81.77       84.94      1.22 o
   6   1   7       41.08       40.41      1.54 o
   7   1   7      140.52      124.99      2.21 o
   8   1   7        4.30        4.18      0.86 o
   9   1   7       14.16       16.30      1.48 o
  10   1   7       44.66       42.96      2.80 o
  11   1   7        8.89        7.80      2.16 o
  12   1   7       15.66       12.20      2.08 o
   0   2   7      528.94      572.41      5.65 o
   1   2   7      427.47      438.01      3.15 o
   2   2   7      130.52      150.78      1.30 o
   3   2   7       56.19       61.28      0.69 o
   4   2   7      680.28      676.59      3.93 o
   5   2   7       70.71       67.23      0.99 o
   6   2   7      113.32      114.98      1.95 o
   7   2   7      129.36      134.44      2.81 o
   8   2   7       18.17       16.96      1.11 o
   9   2   7      124.43      116.65      3.47 o
  10   2   7       41.64       47.53      2.88 o
  11   2   7       21.88       22.96      2.43 o
  12   2   7       87.98       84.99      5.26 o
   0   3   7       76.97       87.49      1.46 o
   1   3   7      199.33      202.15      1.63 o
   2   3   7      295.16      304.52      2.04 o
   3   3   7       11.47        9.49      0.33 o
   4   3   7      563.18      611.08      3.72 o
   5   3   7      206.99      217.67      1.92 o
   6   3   7        7.04        6.63      0.53 o
   7   3   7       26.50       30.93      1.21 o
   8   3   7      214.27      213.19      3.94 o
   9   3   7      112.99      102.22      3.27 o
  10   3   7       38.79       40.63      3.14 o
  11   3   7        4.26        3.46      1.58 o
  12   3   7        1.55        1.74      1.83 o
   0   4   7      396.02      425.77      4.33 o
   1   4   7       81.68       85.94      1.07 o
   2   4   7       83.96       93.92      1.03 o
   3   4   7       79.21       84.45      0.93 o
   4   4   7      728.82      734.21      4.59 o
   5   4   7      224.68      221.20      2.09 o
   6   4   7       14.55       12.14      0.68 o
   7   4   7       53.63       58.67      1.46 o
   8   4   7      152.30      163.76      3.07 o
   9   4   7       45.23       47.30      2.07 o
  10   4   7        5.05        5.66      1.99 o
  11   4   7        1.39        1.00      1.68 o
   0   5   7       42.67       39.88      1.11 o
   1   5   7       35.74       35.37      0.85 o
   2   5   7        3.27        1.54      0.31 o
   3   5   7       57.73       63.83      0.96 o
   4   5   7      387.66      344.81      2.87 o
   5   5   7       37.45       35.33      0.97 o
   6   5   7      157.89      138.45      2.01 o
   7   5   7       51.69       56.67      1.45 o
   8   5   7       27.58       23.71      1.48 o
   9   5   7       32.48       29.69      3.11 o
  10   5   7       22.68       23.03      2.77 o
  11   5   7       15.71       19.24      2.82 o
   0   6   7     1148.70     1043.92     10.71 o
   1   6   7      142.06      129.29      1.55 o
   2   6   7       51.09       57.76      1.12 o
   3   6   7       96.74      109.46      1.32 o
   4   6   7       36.57       28.22      0.78 o
   5   6   7      287.65      237.38      3.17 o
   6   6   7      118.67      102.73      1.77 o
   7   6   7       24.99       24.62      1.23 o
   8   6   7        2.86        3.61      0.94 o
   9   6   7       76.42       73.91      3.17 o
  10   6   7       14.18       13.89      3.60 o
  11   6   7        3.74        4.46      1.93 o
   0   7   7     1316.41     1234.80     10.81 o
   1   7   7      491.33      470.69      3.56 o
   2   7   7      389.69      382.42      3.16 o
   3   7   7      132.52      116.88      1.48 o
   4   7   7      156.35      135.72      1.99 o
   5   7   7       30.26       26.87      1.05 o
   6   7   7       32.96       33.30      1.13 o
   7   7   7        1.44        1.19      0.70 o
   8   7   7       63.24       62.06      2.15 o
   9   7   7      181.71      172.61      4.77 o
  10   7   7       74.54       81.61      4.38 o
  11   7   7       12.30        6.11      3.15 o
   0   8   7       31.86       33.72      1.12 o
   1   8   7       60.03       56.65      1.08 o
   2   8   7       12.80       16.14      0.71 o
   3   8   7        0.04       -0.09      0.35 o
   4   8   7        8.14        8.08      0.68 o
   5   8   7        9.60        9.73      0.80 o
   6   8   7       32.56       30.03      1.29 o
   7   8   7       30.31       27.26      1.46 o
   8   8   7       29.16       29.51      1.68 o
   9   8   7        9.85        8.71      1.94 o
  10   8   7       14.92       13.52      2.23 o
   0   9   7      121.42      113.57      2.25 o
   1   9   7      140.16      135.36      1.75 o
   2   9   7      114.12      109.56      1.58 o
   3   9   7      108.95       97.17      1.54 o
   4   9   7       19.69       19.90      0.95 o
   5   9   7        8.73       11.16      0.91 o
   6   9   7        9.54        8.73      0.94 o
   7   9   7       36.94       35.68      1.63 o
   8   9   7       22.17       23.64      1.79 o
   9   9   7       96.22       99.32      4.34 o
  10   9   7       66.23       59.86      3.80 o
   0  10   7      358.63      351.77      4.56 o
   1  10   7      185.16      164.49      2.21 o
   2  10   7       18.47       18.64      0.78 o
   3  10   7       21.43       24.93      0.97 o
   4  10   7       37.73       41.01      1.80 o
   5  10   7       47.17       43.90      1.54 o
   6  10   7       72.57       73.29      2.19 o
   7  10   7       36.50       37.85      1.80 o
   8  10   7       26.51       31.05      2.09 o
   9  10   7      109.60      112.52      5.51 o
  10  10   7        5.18        2.25      2.16 o
   0  11   7      139.37      135.32      2.72 o
   1  11   7       35.73       32.66      1.08 o
   2  11   7       98.43       90.16      1.66 o
   3  11   7        5.09        5.93      0.69 o
   4  11   7      155.27      151.40      3.12 o
   5  11   7       14.04       11.30      1.18 o
   6  11   7       70.93       80.84      3.44 o
   7  11   7       11.82       11.30      1.50 o
   8  11   7       19.83       23.93      2.58 o
   9  11   7       21.57       21.62      3.04 o
   0  12   7       25.02       30.72      1.94 o
   1  12   7      146.86      146.57      2.68 o
   2  12   7        4.11        4.01      0.72 o
   3  12   7        9.26       10.98      1.01 o
   4  12   7       65.50       60.09      2.55 o
   5  12   7       15.86       16.69      1.60 o
   6  12   7       13.28       17.09      1.95 o
   7  12   7        7.04        4.58      1.28 o
   8  12   7       46.84       46.69      2.80 o
   0  13   7      105.73      100.17      3.04 o
   1  13   7       54.44       61.83      1.76 o
   2  13   7       35.47       35.85      1.42 o
   3  13   7      115.24      112.93      2.61 o
   4  13   7       62.96       61.16      2.62 o
   5  13   7       13.28       14.11      1.61 o
   6  13   7       17.03       17.16      1.76 o
   7  13   7       11.90       10.44      1.55 o
   8  13   7      112.88      124.55      4.34 o
   0  14   7       13.09       17.99      1.87 o
   1  14   7       11.16       13.12      1.31 o
   2  14   7       84.05       87.43      2.57 o
   3  14   7      123.70      126.03      4.53 o
   4  14   7       11.06       11.69      1.59 o
   5  14   7        4.66        2.55      1.74 o
   6  14   7        6.54        4.20      1.33 o
   7  14   7       56.94       53.62      2.75 o
   0  15   7        0.68       -0.36      1.20 o
   1  15   7       37.90       38.59      1.79 o
   2  15   7        8.95        9.75      1.29 o
   3  15   7       11.88       13.27      1.77 o
   4  15   7       39.42       44.70      4.00 o
   5  15   7       26.74       24.75      2.76 o
   6  15   7        6.41        8.08      1.63 o
   0  16   7       41.63       40.95      3.72 o
   1  16   7        9.25        7.71      1.42 o
   2  16   7        3.91        5.70      1.35 o
   3  16   7       37.86       39.31      2.51 o
   4  16   7       13.32       11.54      2.02 o
   0  17   7       44.98       52.74      3.65 o
   1  17   7        9.04        5.55      1.45 o
   2  17   7       33.06       37.69      2.55 o
   0   0   8     1299.07     1349.60     16.91 o
   1   0   8        2.57        5.02      0.51 o
   2   0   8       34.78       38.06      0.94 o
   3   0   8      426.36      425.82      3.93 o
   4   0   8      349.67      323.45      3.26 o
   5   0   8      116.54      107.13      2.27 o
   6   0   8      201.50      190.21      3.57 o
   7   0   8       45.79       48.64      2.07 o
   8   0   8        5.39        4.33      1.12 o
   9   0   8        2.07        2.03      1.55 o
  10   0   8      118.46      119.49      6.02 o
  11   0   8        2.53        3.38      2.21 o
  12   0   8       22.02       20.41      3.50 o
   0   1   8      375.23      360.83      4.01 o
   1   1   8      514.47      549.96      3.77 o
   2   1   8       88.73       87.26      0.97 o
   3   1   8      192.84      160.35      1.39 o
   4   1   8      363.17      343.87      2.44 o
   5   1   8      207.04      205.62      2.20 o
   6   1   8      195.15      189.04      2.40 o
   7   1   8      116.72      117.90      2.32 o
   8   1   8       32.44       33.41      1.64 o
   9   1   8       17.85       18.07      1.55 o
  10   1   8        8.24        7.27      1.67 o
  11   1   8       18.20       17.22      2.21 o
  12   1   8        3.44        2.67      5.03 o
   0   2   8       37.53       35.15      1.05 o
   1   2   8       94.54       95.68      1.23 o
   2   2   8       10.14       13.83      0.56 o
   3   2   8       17.98       18.56      0.47 o
   4   2   8       29.30       31.62      0.70 o
   5   2   8      211.89      211.24      2.16 o
   6   2   8        3.62        5.34      0.62 o
   7   2   8       51.31       48.62      1.89 o
   8   2   8        1.96        1.20      0.69 o
   9   2   8      104.52       99.81      2.97 o
  10   2   8       49.61       46.88      2.94 o
  11   2   8       13.41       14.57      2.13 o
   0   3   8      363.73      367.93      4.16 o
   1   3   8       24.12       23.23      0.60 o
   2   3   8       28.81       22.51      0.55 o
   3   3   8      310.10      334.27      2.13 o
   4   3   8      212.92      212.57      1.79 o
   5   3   8       25.50       27.95      0.74 o
   6   3   8       71.18       73.00      1.37 o
   7   3   8       15.61       14.43      0.88 o
   8   3   8       71.56       75.67      2.13 o
   9   3   8       34.18       37.29      2.55 o
  10   3   8       18.00       17.53      2.10 o
  11   3   8        5.07        4.82      1.68 o
   0   4   8        0.06        0.60      0.38 o
   1   4   8      185.92      194.38      1.70 o
   2   4   8      143.39      140.58      1.54 o
   3   4   8      164.39      151.40      1.30 o
   4   4   8      417.78      452.75      3.50 o
   5   4   8       30.85       29.49      0.95 o
   6   4   8      102.66      110.67      1.80 o
   7   4   8       15.25       16.28      0.94 o
   8   4   8       37.67       38.83      1.65 o
   9   4   8      222.03      223.92      5.40 o
  10   4   8       56.85       54.87      3.78 o
  11   4   8        4.66        2.02      1.80 o
   0   5   8      232.42      214.22      3.09 o
   1   5   8      285.10      322.44      2.72 o
   2   5   8      192.48      187.20      1.75 o
   3   5   8      303.67      307.76      2.52 o
   4   5   8       81.14       71.02      1.49 o
   5   5   8        1.84        3.41      0.51 o
   6   5   8       33.85       31.52      1.26 o
   7   5   8        8.12        7.71      0.87 o
   8   5   8       20.79       20.32      1.48 o
   9   5   8       15.62       16.36      3.01 o
  10   5   8        9.38        7.78      2.02 o
  11   5   8        6.75        9.21      2.23 o
   0   6   8      250.53      225.29      3.05 o
   1   6   8      430.47      429.27      3.44 o
   2   6   8       72.31       61.47      1.09 o
   3   6   8      133.31      112.98      1.45 o
   4   6   8      224.74      182.64      2.13 o
   5   6   8       49.62       43.05      1.13 o
   6   6   8        6.44        6.18      0.59 o
   7   6   8      108.76      115.57      2.25 o
   8   6   8       16.23       17.18      1.35 o
   9   6   8       31.43       36.16      3.29 o
  10   6   8        4.66        3.83      1.48 o
  11   6   8        8.05        7.61      2.10 o
   0   7   8      551.43      528.81      5.58 o
   1   7   8       61.88       63.54      1.13 o
   2   7   8       30.23       25.49      0.89 o
   3   7   8      205.82      189.28      2.08 o
   4   7   8       28.41       23.91      0.91 o
   5   7   8       36.37       34.95      1.15 o
   6   7   8       56.74       48.96      1.51 o
   7   7   8       67.82       67.94      2.07 o
   8   7   8        5.76        3.62      1.08 o
   9   7   8       44.90       41.53      3.04 o
  10   7   8       10.76        7.54      2.00 o
   0   8   8        0.40       -0.06      0.51 o
   1   8   8       39.85       37.21      0.94 o
   2   8   8       73.08       68.66      1.34 o
   3   8   8        9.60        9.08      0.56 o
   4   8   8       43.02       37.80      1.13 o
   5   8   8       74.00       76.20      1.66 o
   6   8   8       17.16       17.59      1.08 o
   7   8   8      215.55      216.37      4.03 o
   8   8   8       38.49       37.22      2.06 o
   9   8   8      106.15      113.40      5.56 o
  10   8   8       36.12       34.68      3.21 o
   0   9   8        1.54        3.36      0.70 o
   1   9   8       51.29       51.96      1.06 o
   2   9   8       65.26       56.59      1.29 o
   3   9   8        5.77        5.10      0.56 o
   4   9   8       91.99       92.79      1.75 o
   5   9   8       18.46       13.89      0.96 o
   6   9   8        0.14        0.29      0.61 o
   7   9   8       11.39       11.83      1.27 o
   8   9   8      130.01      135.50      3.65 o
   9   9   8        5.82        2.69      1.42 o
  10   9   8        5.31        5.21      1.88 o
   0  10   8      367.03      342.54      4.53 o
   1  10   8        8.30        8.16      0.68 o
   2  10   8       44.32       43.87      1.18 o
   3  10   8       26.86       23.13      0.97 o
   4  10   8      138.26      139.87      2.32 o
   5  10   8      142.21      149.95      2.73 o
   6  10   8       17.66       18.56      1.53 o
   7  10   8       19.84       21.25      1.57 o
   8  10   8       91.56       97.88      3.24 o
   9  10   8       55.33       56.79      3.79 o
   0  11   8      450.20      439.58      6.00 o
   1  11   8       35.87       37.07      1.28 o
   2  11   8      108.55      112.31      1.99 o
   3  11   8      107.94      103.04      2.09 o
   4  11   8       10.93       10.82      0.96 o
   5  11   8       78.33       76.43      3.72 o
   6  11   8        1.62        0.78      0.92 o
   7  11   8       30.03       32.12      2.07 o
   8  11   8       13.85       14.79      1.93 o
   9  11   8        6.30        7.62      1.96 o
   0  12   8      155.42      149.71      4.30 o
   1  12   8      267.43      277.07      3.56 o
   2  12   8       47.03       46.54      1.48 o
   3  12   8       30.38       31.12      1.50 o
   4  12   8      101.96      101.47      2.94 o
   5  12   8       56.75       57.89      2.95 o
   6  12   8        0.16        0.95      1.07 o
   7  12   8       36.21       33.77      2.20 o
   8  12   8       33.16       32.28      2.54 o
   0  13   8        5.99        7.13      1.42 o
   1  13   8        3.28        1.79      0.90 o
   2  13   8       19.03       23.17      1.33 o
   3  13   8       43.15       44.84      2.10 o
   4  13   8      292.31      300.10      7.79 o
   5  13   8       61.66       64.01      2.77 o
   6  13   8        6.39        3.83      1.31 o
   7  13   8        2.76        2.86      1.32 o
   0  14   8        2.05        1.90      1.28 o
   1  14   8        6.73        8.28      1.26 o
   2  14   8       18.96       18.40      1.50 o
   3  14   8       52.04       59.94      2.51 o
   4  14   8       32.94       33.65      2.22 o
   5  14   8       40.05       39.63      2.41 o
   6  14   8       23.52       20.87      3.23 o
   0  15   8        2.87        1.43      1.30 o
   1  15   8        5.48        4.87      1.09 o
   2  15   8        0.45        1.15      0.96 o
   3  15   8       10.10       12.62      1.56 o
   4  15   8       10.32        9.82      1.64 o
   5  15   8        5.72        4.52      1.48 o
   0  16   8        3.15        3.23      2.49 o
   1  16   8       23.61       21.45      1.70 o
   2  16   8       17.80       18.25      1.65 o
   3  16   8       49.46       51.65      2.53 o
   4  16   8       39.27       34.14      2.45 o
   0  17   8        3.87        2.69      1.79 o
   1  17   8        6.35        6.73      1.46 o
   1   0   9       28.80       30.36      1.01 o
   2   0   9      117.10      139.23      2.35 o
   3   0   9      666.87      656.36      5.55 o
   4   0   9      149.37      141.85      2.72 o
   5   0   9      306.68      305.87      4.74 o
   6   0   9       36.01       33.72      1.59 o
   7   0   9        0.01       -0.24      0.72 o
   8   0   9        0.03       -0.02      0.99 o
   9   0   9       23.97       25.96      2.55 o
  10   0   9       23.05       22.40      3.86 o
  11   0   9        1.69        1.38      2.12 o
   0   1   9        7.63        4.63      0.51 o
   1   1   9       79.14       92.19      1.08 o
   2   1   9      454.19      445.19      2.95 o
   3   1   9      202.62      187.29      1.72 o
   4   1   9      744.83      741.51      4.74 o
   5   1   9      165.28      159.09      2.02 o
   6   1   9       94.23       94.08      1.70 o
   7   1   9        0.50        0.16      0.56 o
   8   1   9       99.57       99.62      2.45 o
   9   1   9      123.51      119.75      3.61 o
  10   1   9       14.47       15.22      2.05 o
  11   1   9       45.31       46.60      3.72 o
   0   2   9      176.33      158.34      2.43 o
   1   2   9      137.17      127.71      1.57 o
   2   2   9      291.21      297.70      2.28 o
   3   2   9       95.09       93.31      1.24 o
   4   2   9       88.61       97.93      1.25 o
   5   2   9       18.76       21.22      0.78 o
   6   2   9       70.61       69.31      1.76 o
   7   2   9       48.66       51.21      1.47 o
   8   2   9      221.06      211.15      5.33 o
   9   2   9       26.00       28.09      2.17 o
  10   2   9       37.10       39.55      3.15 o
  11   2   9        6.16        7.00      1.79 o
   0   3   9      189.88      189.63      2.96 o
   1   3   9       19.12       17.69      0.56 o
   2   3   9      134.20      140.26      1.40 o
   3   3   9      304.97      282.36      2.14 o
   4   3   9      142.82      135.73      1.48 o
   5   3   9        5.44        6.81      0.54 o
   6   3   9       90.65       90.77      1.61 o
   7   3   9      104.80      112.24      2.22 o
   8   3   9      178.23      193.43      3.62 o
   9   3   9      114.28      126.61      4.19 o
  10   3   9        7.24        6.31      1.66 o
  11   3   9        0.15       -0.12      1.62 o
   0   4   9        0.91        0.09      0.46 o
   1   4   9       29.15       31.56      0.63 o
   2   4   9       64.72       64.41      0.96 o
   3   4   9       39.92       39.13      0.80 o
   4   4   9      129.70      110.89      1.53 o
   5   4   9      144.17      142.55      1.95 o
   6   4   9       74.76       81.81      1.61 o
   7   4   9       75.77       73.47      2.12 o
   8   4   9       11.34       12.51      1.28 o
   9   4   9       44.08       47.58      3.42 o
  10   4   9       40.09       34.98      3.26 o
  11   4   9        0.12        1.20      1.81 o
   0   5   9      667.89      668.42      7.14 o
   1   5   9      504.53      468.78      3.65 o
   2   5   9      434.94      404.66      3.17 o
   3   5   9      160.88      160.69      1.54 o
   4   5   9       56.29       49.51      1.24 o
   5   5   9      194.62      179.79      2.30 o
   6   5   9      150.26      147.80      2.22 o
   7   5   9       14.94       15.93      1.10 o
   8   5   9       29.64       30.74      1.88 o
   9   5   9       28.77       29.38      2.33 o
  10   5   9        8.93        3.35      1.79 o
  11   5   9       16.26        8.32      2.24 o
   0   6   9      391.84      406.92      4.63 o
   1   6   9     1276.80     1218.59      8.23 o
   2   6   9       55.27       53.92      1.16 o
   3   6   9       32.51       33.93      1.25 o
   4   6   9       10.48       10.49      0.65 o
   5   6   9      292.59      279.19      3.04 o
   6   6   9       28.02       29.97      1.12 o
   7   6   9       33.49       31.93      1.43 o
   8   6   9       20.08       25.00      1.59 o
   9   6   9       32.21       35.84      2.55 o
  10   6   9       18.51       18.13      2.12 o
  11   6   9        2.81        1.13      1.84 o
   0   7   9       19.34       14.81      0.93 o
   1   7   9        4.32        3.12      0.45 o
   2   7   9        5.47        5.35      0.56 o
   3   7   9       17.87       15.40      0.71 o
   4   7   9       66.59       62.64      1.45 o
   5   7   9       78.03       67.06      1.54 o
   6   7   9       35.90       36.10      1.38 o
   7   7   9       44.46       45.30      1.92 o
   8   7   9       90.12       92.69      3.18 o
   9   7   9       28.70       31.98      2.85 o
  10   7   9       23.36       26.59      2.85 o
   0   8   9       15.15       15.34      1.01 o
   1   8   9      108.77      116.37      1.70 o
   2   8   9        1.17        0.86      0.46 o
   3   8   9       65.71       59.23      1.24 o
   4   8   9       49.66       43.44      1.24 o
   5   8   9       45.48       40.70      1.37 o
   6   8   9        5.54        4.29      0.79 o
   7   8   9       57.16       51.25      1.95 o
   8   8   9      373.95      377.01      6.54 o
   9   8   9        7.63        9.99      2.06 o
  10   8   9        1.06        3.53      1.82 o
   0   9   9       16.43       15.28      1.07 o
   1   9   9       85.29       81.70      1.49 o
   2   9   9       11.11        8.44      0.72 o
   3   9   9       17.69       18.79      0.85 o
   4   9   9       44.74       38.25      1.28 o
   5   9   9       30.75       31.20      1.30 o
   6   9   9        9.76       11.99      1.19 o
   7   9   9       24.45       24.90      1.65 o
   8   9   9      127.28      136.41      3.73 o
   9   9   9       68.76       67.89      3.82 o
   0  10   9      162.49      150.76      3.14 o
   1  10   9        8.12        6.38      0.66 o
   2  10   9       63.36       64.57      1.48 o
   3  10   9       95.59       89.85      1.77 o
   4  10   9       62.62       64.32      1.83 o
   5  10   9      124.45      129.73      2.75 o
   6  10   9       13.90       11.88      1.33 o
   7  10   9        6.20        9.05      1.30 o
   8  10   9       31.83       37.16      2.25 o
   9  10   9        0.70        2.67      1.26 o
   0  11   9       26.73       32.77      1.82 o
   1  11   9      129.32      134.63      2.24 o
   2  11   9      172.31      159.81      2.59 o
   3  11   9        6.94        9.04      0.94 o
   4  11   9       14.42       13.20      1.16 o
   5  11   9       39.09       39.40      2.19 o
   6  11   9       28.36       29.52      1.82 o
   7  11   9       31.65       32.50      1.95 o
   8  11   9       12.59       14.91      2.84 o
   0  12   9       28.29       28.06      1.64 o
   1  12   9      125.86      130.87      2.74 o
   2  12   9       29.50       30.08      1.41 o
   3  12   9       73.23       71.16      2.25 o
   4  12   9       13.70       15.03      1.46 o
   5  12   9        5.24        5.43      1.27 o
   6  12   9        5.69        6.60      1.40 o
   7  12   9        9.02        8.91      1.52 o
   8  12   9       30.76       32.57      2.89 o
   0  13   9       60.35       61.60      4.06 o
   1  13   9       28.38       30.67      1.69 o
   2  13   9        0.79        0.08      0.88 o
   3  13   9       53.07       50.60      2.25 o
   4  13   9       35.44       34.74      2.32 o
   5  13   9       31.37       33.82      2.23 o
   6  13   9        3.65        2.63      1.27 o
   7  13   9        6.25        4.06      1.41 o
   0  14   9       19.26       25.91      2.67 o
   1  14   9       21.42       22.79      1.62 o
   2  14   9        0.25       -0.80      0.89 o
   3  14   9       49.47       50.45      2.36 o
   4  14   9        0.37       -1.09      1.09 o
   5  14   9        5.12        4.61      1.42 o
   6  14   9        4.27        5.25      1.43 o
   0  15   9        0.65        1.55      1.57 o
   1  15   9        3.40        5.22      1.11 o
   2  15   9        7.72        4.83      1.19 o
   3  15   9      105.19      108.41      3.64 o
   4  15   9        7.71        9.94      1.68 o
   5  15   9       46.39       50.54      2.78 o
   0  16   9       33.89       25.43      5.14 o
   1  16   9       34.67       37.04      2.07 o
   2  16   9        8.55        8.61      1.51 o
   3  16   9       21.03       20.28      1.89 o
   0   0  10      748.08      740.76     10.71 o
   1   0  10      169.17      204.81      2.91 o
   2   0  10       33.58       36.15      1.12 o
   3   0  10      207.01      191.90      2.59 o
   4   0  10       16.34       15.21      0.94 o
   5   0  10      381.95      389.35      5.71 o
   6   0  10        0.92        0.02      0.70 o
   7   0  10        5.78        7.91      1.20 o
   8   0  10        5.71        2.46      1.34 o
   9   0  10       14.05       14.07      2.68 o
  10   0  10       89.93       87.30      5.39 o
  11   0  10       25.87       25.30      3.76 o
   0   1  10      339.55      372.48      4.34 o
   1   1  10       21.61       23.01      0.59 o
   2   1  10       72.54       76.49      1.12 o
   3   1  10      218.72      209.34      1.99 o
   4   1  10      110.28      106.34      1.46 o
   5   1  10       12.66       13.47      0.78 o
   6   1  10       20.24       24.19      1.01 o
   7   1  10       25.81       25.69      1.30 o
   8   1  10        7.47        8.30      1.18 o
   9   1  10        7.98        8.79      1.44 o
  10   1  10      108.33      107.79      4.18 o
  11   1  10        7.83        9.25      1.97 o
   0   2  10      161.86      168.11      2.62 o
   1   2  10        4.71        4.31      0.45 o
   2   2  10       21.39       29.30      0.81 o
   3   2  10      527.61      532.77      3.60 o
   4   2  10      186.17      172.86      1.85 o
   5   2  10       84.83       85.95      1.52 o
   6   2  10        4.88        6.12      0.67 o
   7   2  10       30.19       31.46      1.33 o
   8   2  10       10.67       11.68      1.30 o
   9   2  10      100.71      104.23      3.34 o
  10   2  10       22.37       22.21      2.36 o
  11   2  10        5.55        4.35      1.81 o
   0   3  10      116.84      124.93      2.27 o
   1   3  10       51.17       55.15      1.05 o
   2   3  10       10.52       10.92      0.58 o
   3   3  10       78.39       80.08      1.15 o
   4   3  10       71.03       65.81      1.19 o
   5   3  10       26.86       28.49      1.01 o
   6   3  10       39.54       43.79      1.29 o
   7   3  10       29.06       31.16      1.40 o
   8   3  10      324.58      330.09      5.97 o
   9   3  10        5.74        5.56      1.51 o
  10   3  10       29.26       30.49      3.14 o
  11   3  10       38.70       41.05      3.69 o
   0   4  10       13.63       12.51      1.19 o
   1   4  10      221.04      195.46      2.22 o
   2   4  10      254.28      241.36      2.29 o
   3   4  10      312.34      266.57      2.44 o
   4   4  10       39.20       38.90      0.87 o
   5   4  10      129.73      140.12      2.12 o
   6   4  10       41.88       44.33      1.36 o
   7   4  10       16.15       18.19      1.29 o
   8   4  10       25.86       23.78      2.20 o
   9   4  10       17.28       22.94      2.17 o
  10   4  10        1.55        2.38      1.71 o
  11   4  10       12.43       14.14      2.64 o
   0   5  10      380.51      359.07      6.07 o
   1   5  10      442.41      429.83      3.53 o
   2   5  10      158.44      160.09      1.91 o
   3   5  10        2.40        2.39      0.42 o
   4   5  10       62.53       55.23      1.21 o
   5   5  10      138.83      149.06      2.24 o
   6   5  10        1.53        1.06      0.56 o
   7   5  10       31.56       32.29      1.47 o
   8   5  10       30.86       30.63      1.71 o
   9   5  10       60.02       59.48      3.07 o
  10   5  10        9.14       11.25      2.40 o
   0   6  10      105.98      120.93      2.49 o
   1   6  10       93.33       83.11      1.37 o
   2   6  10      181.90      165.91      2.20 o
   3   6  10       41.35       44.04      1.05 o
   4   6  10       48.16       43.18      1.18 o
   5   6  10       16.26       20.62      0.93 o
   6   6  10      129.39      115.11      2.97 o
   7   6  10       32.26       33.71      1.60 o
   8   6  10       19.08       19.90      1.53 o
   9   6  10       18.82       17.05      1.78 o
  10   6  10        3.15        3.46      1.91 o
   0   7  10        1.24        1.08      0.65 o
   1   7  10        6.02        6.95      0.60 o
   2   7  10       31.53       35.45      1.09 o
   3   7  10       50.93       44.82      1.09 o
   4   7  10       94.92       78.71      1.58 o
   5   7  10       17.66       20.71      1.12 o
   6   7  10        8.59        7.23      0.96 o
   7   7  10       12.23       10.68      1.74 o
   8   7  10       41.67       44.42      2.27 o
   9   7  10       17.71       19.45      2.05 o
  10   7  10       14.64       11.18      2.86 o
   0   8  10       50.62       41.43      1.57 o
   1   8  10       13.73       11.40      0.77 o
   2   8  10       14.88       13.07      0.78 o
   3   8  10       22.18       19.88      0.85 o
   4   8  10       10.01       11.75      0.83 o
   5   8  10       21.79       21.52      1.14 o
   6   8  10       94.77       99.83      2.38 o
   7   8  10       10.30       11.50      1.21 o
   8   8  10      193.03      197.32      4.49 o
   9   8  10       74.64       76.82      3.68 o
  10   8  10        3.47        1.14      1.78 o
   0   9  10        4.03        2.78      0.82 o
   1   9  10       35.52       35.31      1.09 o
   2   9  10       38.48       36.75      1.17 o
   3   9  10       79.46       75.04      1.47 o
   4   9  10      153.10      146.56      2.39 o
   5   9  10        2.32        1.68      0.79 o
   6   9  10       47.51       45.98      2.05 o
   7   9  10      195.93      198.80      4.00 o
   8   9  10      133.89      144.09      3.90 o
   9   9  10       17.55       21.07      1.92 o
   0  10  10        0.30        0.92      0.79 o
   1  10  10       17.49       16.99      0.89 o
   2  10  10       27.80       26.05      1.17 o
   3  10  10       32.64       30.18      1.36 o
   4  10  10       59.35       66.97      2.16 o
   5  10  10       37.45       36.33      1.89 o
   6  10  10       11.30       12.02      1.39 o
   7  10  10       15.14       16.60      1.61 o
   8  10  10        5.85        4.67      1.37 o
   9  10  10        6.42        9.52      1.58 o
   0  11  10      197.13      210.92      4.33 o
   1  11  10      335.40      319.90      3.89 o
   2  11  10       17.98       18.18      1.11 o
   3  11  10        6.16        5.05      1.02 o
   4  11  10       55.53       55.42      2.06 o
   5  11  10      104.31      104.37      3.67 o
   6  11  10       14.08       12.83      1.46 o
   7  11  10        0.09       -0.31      1.00 o
   8  11  10       13.33       13.73      1.94 o
   0  12  10       42.83       49.76      2.52 o
   1  12  10      103.35      107.02      2.70 o
   2  12  10      174.21      173.79      4.05 o
   3  12  10        8.03        5.53      0.97 o
   4  12  10       74.12       71.46      2.83 o
   5  12  10       56.61       50.97      2.51 o
   6  12  10      122.43      119.75      5.09 o
   7  12  10        0.94       -1.13      1.13 o
   0  13  10       93.17       95.08      3.47 o
   1  13  10       28.78       28.48      1.66 o
   2  13  10        5.83        8.57      1.22 o
   3  13  10       90.89       93.90      2.90 o
   4  13  10       38.73       45.24      2.44 o
   5  13  10       58.45       63.47      2.86 o
   6  13  10       60.73       53.78      4.23 o
   7  13  10       35.06       38.02      2.49 o
   0  14  10        1.56        1.46      1.27 o
   1  14  10        8.82        6.15      1.15 o
   2  14  10        5.55        6.09      1.20 o
   3  14  10       16.47       14.42      1.61 o
   4  14  10       15.80       18.43      2.55 o
   5  14  10        7.49        6.00      2.11 o
   6  14  10       24.00       21.12      2.12 o
   0  15  10       17.79       15.17      2.37 o
   1  15  10        3.26        2.03      1.02 o
   2  15  10       21.13       22.78      1.89 o
   3  15  10      113.96      108.90      5.32 o
   4  15  10      108.94      110.74      5.21 o
   0  16  10        0.01        0.02      1.69 o
   1  16  10       47.51       55.07      2.43 o
   2  16  10        1.34        0.08      1.20 o
   1   0  11       20.32       21.37      0.97 o
   2   0  11        4.08        2.90      0.55 o
   3   0  11        3.15        3.68      0.59 o
   4   0  11       33.41       27.83      1.32 o
   5   0  11       33.49       33.83      1.68 o
   6   0  11       29.64       35.42      1.80 o
   7   0  11       13.77       11.29      1.43 o
   8   0  11       40.49       32.44      2.73 o
   9   0  11        1.06        3.23      2.06 o
  10   0  11        2.13        0.14      2.07 o
  11   0  11       15.50        9.84      3.18 o
   0   1  11       13.99       15.54      0.82 o
   1   1  11      261.19      253.84      2.52 o
   2   1  11       31.54       36.22      0.84 o
   3   1  11      124.99      129.41      1.75 o
   4   1  11      103.77      101.31      1.56 o
   5   1  11       17.34       18.96      0.96 o
   6   1  11       50.27       53.93      1.51 o
   7   1  11       24.12       25.25      1.46 o
   8   1  11       27.54       28.80      2.02 o
   9   1  11       20.08       21.45      1.90 o
  10   1  11       69.26       71.32      4.35 o
  11   1  11       73.27       72.72      4.57 o
   0   2  11       10.75        8.05      0.72 o
   1   2  11      238.17      228.86      2.51 o
   2   2  11      231.14      210.13      2.01 o
   3   2  11      833.62      849.20      5.76 o
   4   2  11       53.57       47.84      1.11 o
   5   2  11       34.17       38.02      1.24 o
   6   2  11       61.73       63.47      1.54 o
   7   2  11       35.29       40.32      1.59 o
   8   2  11       63.71       72.49      2.78 o
   9   2  11        9.13        8.59      1.47 o
  10   2  11       44.93       45.19      3.67 o
  11   2  11       29.41       28.24      3.83 o
   0   3  11       28.45       30.53      1.21 o
   1   3  11       49.84       45.83      1.01 o
   2   3  11       19.02       16.69      0.68 o
   3   3  11      143.53      140.65      1.85 o
   4   3  11       53.25       53.46      1.14 o
   5   3  11        2.50        2.12      0.55 o
   6   3  11      113.31      109.43      2.10 o
   7   3  11       98.55       98.66      2.70 o
   8   3  11       50.76       55.01      2.83 o
   9   3  11        5.52        4.71      1.46 o
  10   3  11        3.73        6.94      2.11 o
  11   3  11        3.08        2.78      1.95 o
   0   4  11       20.49       19.20      1.06 o
   1   4  11       19.77       15.89      0.72 o
   2   4  11      116.17      108.58      1.52 o
   3   4  11      197.31      179.88      2.02 o
   4   4  11      105.23       93.54      1.58 o
   5   4  11      186.48      174.05      3.88 o
   6   4  11      191.14      194.02      3.03 o
   7   4  11        1.04        1.73      0.88 o
   8   4  11        4.82        6.33      2.07 o
   9   4  11       15.03       21.06      2.31 o
  10   4  11        3.67        3.90      1.87 o
   0   5  11      222.01      205.97      3.66 o
   1   5  11      333.92      311.55      3.18 o
   2   5  11       24.68       27.67      0.91 o
   3   5  11       90.86       87.37      1.43 o
   4   5  11       56.15       59.06      1.35 o
   5   5  11       19.06       19.90      0.99 o
   6   5  11       41.99       40.01      1.59 o
   7   5  11      113.64      109.80      4.56 o
   8   5  11       55.09       57.72      4.61 o
   9   5  11        6.61        9.82      2.32 o
  10   5  11        4.60        4.16      1.97 o
   0   6  11       10.34       11.18      1.07 o
   1   6  11       64.99       62.17      1.86 o
   2   6  11      273.90      275.18      2.93 o
   3   6  11       89.18       94.86      1.70 o
   4   6  11        2.30        2.19      0.55 o
   5   6  11      159.06      149.38      2.48 o
   6   6  11       50.71       55.62      1.78 o
   7   6  11       10.61       10.54      1.50 o
   8   6  11        2.72        1.69      1.19 o
   9   6  11       17.27       16.26      2.40 o
  10   6  11       40.24       38.13      8.85 o
   0   7  11      110.59      104.57      2.94 o
   1   7  11       36.86       32.12      1.19 o
   2   7  11       37.73       44.40      1.39 o
   3   7  11      173.13      160.64      2.27 o
   4   7  11       31.05       30.04      1.11 o
   5   7  11      160.04      154.95      2.73 o
   6   7  11       18.92       15.87      1.21 o
   7   7  11      111.18      113.32      2.94 o
   8   7  11        9.89        8.98      1.47 o
   9   7  11       11.04        9.00      2.06 o
  10   7  11       18.70       21.16      6.69 o
   0   8  11        0.60        1.24      0.70 o
   1   8  11       19.16       17.38      0.92 o
   2   8  11       57.13       49.72      1.30 o
   3   8  11      101.56       86.60      1.64 o
   4   8  11       52.89       52.02      1.54 o
   5   8  11        2.78        0.95      0.74 o
   6   8  11       77.13       76.78      2.32 o
   7   8  11      264.02      262.31      5.52 o
   8   8  11       26.36       26.11      2.03 o
   9   8  11       26.21       22.23      2.74 o
   0   9  11       50.39       51.78      3.59 o
   1   9  11       26.91       25.81      1.10 o
   2   9  11       35.78       45.47      1.31 o
   3   9  11       17.25       19.01      1.03 o
   4   9  11      120.77      126.26      2.50 o
   5   9  11       15.66       14.48      1.29 o
   6   9  11       42.86       41.80      2.02 o
   7   9  11       80.77       82.88      2.73 o
   8   9  11       30.47       27.15      2.06 o
   9   9  11       30.78       31.70      2.25 o
   0  10  11        4.85        2.20      0.97 o
   1  10  11       20.43       18.14      1.21 o
   2  10  11      156.49      150.70      2.53 o
   3  10  11       44.00       36.35      1.51 o
   4  10  11       19.10       19.08      1.59 o
   5  10  11       85.17       84.31      2.68 o
   6  10  11      101.67      103.47      3.01 o
   7  10  11       70.32       83.05      2.81 o
   8  10  11       10.97       10.74      1.63 o
   0  11  11        3.15        4.90      1.15 o
   1  11  11       39.84       41.07      1.76 o
   2  11  11        3.15        3.53      0.87 o
   3  11  11       79.26       81.25      2.25 o
   4  11  11        5.44        5.93      1.09 o
   5  11  11       10.11        9.82      1.34 o
   6  11  11       62.94       53.31      2.38 o
   7  11  11       49.77       41.56      2.24 o
   8  11  11        5.55        4.57      1.46 o
   0  12  11       19.62       20.69      1.91 o
   1  12  11       57.89       52.29      2.00 o
   2  12  11       27.84       26.60      1.43 o
   3  12  11       57.64       55.03      2.15 o
   4  12  11       26.27       29.84      1.95 o
   5  12  11       52.53       54.82      2.64 o
   6  12  11        2.95        3.03      1.27 o
   7  12  11       16.52       16.85      1.91 o
   0  13  11       44.54       50.25      2.71 o
   1  13  11       10.00        6.51      1.16 o
   2  13  11      157.51      149.51      3.37 o
   3  13  11       60.39       65.49      2.59 o
   4  13  11       12.83       11.47      1.68 o
   5  13  11        0.25       -0.41      1.12 o
   6  13  11        1.92        1.71      1.27 o
   0  14  11        4.55        7.02      2.27 o
   1  14  11       17.67       14.19      1.47 o
   2  14  11      129.76      134.19      4.04 o
   3  14  11       22.39       20.69      1.84 o
   4  14  11       76.96       77.46      3.19 o
   5  14  11        1.56       -0.04      1.23 o
   0  15  11        8.91        7.07      2.04 o
   1  15  11        6.69        6.45      0.45 o
   2  15  11       38.97       38.94      2.30 o
   3  15  11       77.17       79.93      4.48 o
   0   0  12        0.36        1.13      0.85 o
   1   0  12        6.47        6.23      0.79 o
   2   0  12       30.96       32.46      1.32 o
   3   0  12       80.03       76.59      1.72 o
   4   0  12       25.00       26.00      1.35 o
   5   0  12       28.84       23.44      1.54 o
   6   0  12        4.31        2.93      0.96 o
   7   0  12       14.43       15.57      1.67 o
   8   0  12       20.00       17.96      4.07 o
   9   0  12      153.10      151.75      6.93 o
  10   0  12       12.78       14.07      3.03 o
   0   1  12       37.75       37.46      1.41 o
   1   1  12      197.41      194.33      2.37 o
   2   1  12       36.94       39.15      0.93 o
   3   1  12       84.61       86.21      1.44 o
   4   1  12       46.66       42.07      1.19 o
   5   1  12       21.84       23.04      1.17 o
   6   1  12       67.80       72.48      1.99 o
   7   1  12      157.61      162.44      4.34 o
   8   1  12       11.79       12.36      1.55 o
   9   1  12       41.96       49.93      2.67 o
  10   1  12       29.43       35.30      3.41 o
   0   2  12       19.80       22.95      1.32 o
   1   2  12       33.05       28.21      0.95 o
   2   2  12      213.82      206.19      2.32 o
   3   2  12      182.15      173.89      2.27 o
   4   2  12       85.42       82.23      1.63 o
   5   2  12        1.64        2.24      0.64 o
   6   2  12       68.41       76.30      1.95 o
   7   2  12       71.51       76.03      2.27 o
   8   2  12       12.80       12.83      1.84 o
   9   2  12       44.47       46.26      2.91 o
  10   2  12       78.97       90.75      9.28 o
   0   3  12      144.65      135.42      2.97 o
   1   3  12      171.51      167.27      3.00 o
   2   3  12     1092.58     1047.00      7.71 o
   3   3  12       11.31       11.76      0.74 o
   4   3  12        2.54        1.52      0.53 o
   5   3  12      139.81      150.65      2.48 o
   6   3  12       48.07       52.00      1.99 o
   7   3  12       31.04       35.31      1.76 o
   8   3  12       43.43       47.96      2.79 o
   9   3  12        0.08        0.28      1.32 o
  10   3  12       57.05       55.20      7.26 o
   0   4  12        0.13        0.68      0.69 o
   1   4  12       41.10       47.45      1.15 o
   2   4  12      861.65      815.08      5.95 o
   3   4  12       42.01       45.44      1.11 o
   4   4  12       18.11       18.60      0.93 o
   5   4  12       51.59       48.28      1.41 o
   6   4  12       17.50       19.31      1.31 o
   7   4  12       68.13       73.39      2.63 o
   8   4  12       11.86       13.34      2.25 o
   9   4  12        6.51        6.33      1.63 o
  10   4  12       41.64       43.11      3.78 o
   0   5  12      104.07      102.39      2.60 o
   1   5  12      111.38      111.70      1.75 o
   2   5  12      166.85      163.27      2.20 o
   3   5  12       53.00       52.36      1.24 o
   4   5  12       22.20       25.80      1.03 o
   5   5  12       36.67       33.54      1.31 o
   6   5  12       77.31       68.74      2.17 o
   7   5  12       18.22       20.09      1.52 o
   8   5  12       16.15       17.47      2.02 o
   9   5  12        9.68        9.07      1.93 o
  10   5  12       92.96      100.95      5.16 o
   0   6  12       11.43        8.91      1.08 o
   1   6  12       26.05       25.76      1.06 o
   2   6  12        7.40        6.34      0.68 o
   3   6  12       18.25       19.91      1.07 o
   4   6  12        8.89        5.85      0.73 o
   5   6  12       34.81       37.07      1.55 o
   6   6  12       98.45      105.31      3.10 o
   7   6  12       50.83       55.24      2.43 o
   8   6  12        6.92        6.89      1.57 o
   9   6  12       23.87       24.45      3.40 o
  10   6  12        0.37        1.00      2.27 o
   0   7  12        3.05        0.62      0.75 o
   1   7  12       10.61        8.12      0.72 o
   2   7  12       19.66       19.85      0.98 o
   3   7  12       50.33       49.02      1.47 o
   4   7  12        8.67        6.40      0.76 o
   5   7  12       27.37       24.33      1.38 o
   6   7  12      188.73      189.94      3.86 o
   7   7  12      232.78      244.02      5.16 o
   8   7  12      166.04      171.94      5.27 o
   9   7  12        3.48        2.38      1.70 o
   0   8  12       45.13       47.30      2.53 o
   1   8  12       33.48       31.62      1.17 o
   2   8  12       81.28       74.74      1.60 o
   3   8  12       23.87       25.25      1.07 o
   4   8  12       11.14        7.41      0.97 o
   5   8  12        4.76        4.61      1.00 o
   6   8  12       31.77       28.42      1.80 o
   7   8  12       44.29       48.10      2.19 o
   8   8  12       55.17       57.39      3.08 o
   9   8  12       20.71       25.22      2.92 o
   0   9  12        1.09        1.71      1.18 o
   1   9  12        3.91        3.25      0.75 o
   2   9  12       57.19       57.06      1.60 o
   3   9  12       41.96       40.62      1.55 o
   4   9  12        8.87        6.22      0.92 o
   5   9  12       57.13       58.16      2.32 o
   6   9  12      214.84      218.89      4.38 o
   7   9  12      144.69      150.23      4.07 o
   8   9  12        5.54        7.99      1.51 o
   0  10  12        0.30        0.96      1.24 o
   1  10  12       79.68       79.66      2.63 o
   2  10  12       39.70       39.07      1.52 o
   3  10  12       25.45       29.93      1.89 o
   4  10  12       16.94       13.95      1.32 o
   5  10  12       11.34        8.78      1.33 o
   6  10  12       37.67       39.02      2.92 o
   7  10  12        3.42        0.82      1.08 o
   8  10  12        6.93        4.30      1.44 o
   0  11  12       25.78       22.55      2.31 o
   1  11  12       36.46       40.33      1.79 o
   2  11  12       40.99       40.67      1.75 o
   3  11  12       47.17       45.63      1.97 o
   4  11  12        8.20       10.98      1.42 o
   5  11  12       55.76       54.64      2.41 o
   6  11  12       30.36       31.24      2.01 o
   7  11  12        1.80        0.41      1.14 o
   0  12  12        6.68        2.47      1.51 o
   1  12  12       78.37       77.68      2.41 o
   2  12  12      100.59      103.13      2.69 o
   3  12  12       33.34       39.42      1.94 o
   4  12  12       19.52       22.03      1.79 o
   5  12  12       25.97       25.73      1.94 o
   6  12  12       15.42       18.81      1.92 o
   0  13  12       49.76       51.90      2.81 o
   1  13  12        7.38       11.03      1.33 o
   2  13  12      109.36      106.49      2.94 o
   3  13  12       47.22       45.95      2.56 o
   4  13  12        2.45        1.13      1.20 o
   5  13  12       25.60       25.75      2.18 o
   0  14  12        8.45        5.21      2.34 o
   1  14  12       15.58       14.91      1.53 o
   2  14  12       15.15       14.48      1.65 o
   3  14  12       52.36       61.51      2.69 o
   4  14  12       52.46       49.68      3.15 o
   0  15  12        9.69       13.43      3.41 o
   1  15  12       46.57       44.85      2.25 o
   2  15  12       34.47       30.70      2.18 o
   1   0  13       11.22       11.77      1.01 o
   2   0  13        5.66        3.70      0.70 o
   3   0  13       79.05       79.64      2.37 o
   4   0  13        0.04        0.29      0.75 o
   5   0  13        6.74        4.10      1.12 o
   6   0  13       30.28       30.10      2.33 o
   7   0  13       73.48       66.53      3.88 o
   8   0  13       23.21       31.23      3.60 o
   9   0  13      107.21      114.37      8.31 o
  10   0  13       44.06       46.28      3.68 o
   0   1  13       35.27       35.04      1.47 o
   1   1  13       47.28       49.67      1.25 o
   2   1  13       37.82       40.67      1.04 o
   3   1  13        5.63        3.97      0.61 o
   4   1  13       75.42       75.72      1.62 o
   5   1  13       30.13       32.40      1.36 o
   6   1  13       15.38       20.04      1.34 o
   7   1  13       80.81       77.01      2.48 o
   8   1  13       24.36       22.56      2.21 o
   9   1  13        5.78        6.91      1.67 o
  10   1  13       41.11       42.46      3.01 o
   0   2  13       23.49       16.69      1.28 o
   1   2  13      288.07      270.53      3.03 o
   2   2  13       50.10       55.91      1.27 o
   3   2  13       24.37       28.27      1.08 o
   4   2  13       58.09       62.69      1.59 o
   5   2  13       10.38       13.42      1.10 o
   6   2  13       30.80       25.24      1.47 o
   7   2  13       21.29       21.95      1.79 o
   8   2  13       14.53       15.18      1.98 o
   9   2  13       13.16       14.30      2.90 o
  10   2  13        2.87        4.83      1.63 o
   0   3  13      304.72      285.20      4.92 o
   1   3  13        3.38        4.11      0.63 o
   2   3  13      166.46      163.07      2.18 o
   3   3  13      203.39      182.59      2.53 o
   4   3  13       63.87       56.33      1.64 o
   5   3  13       16.94       18.37      1.13 o
   6   3  13       25.56       24.24      1.45 o
   7   3  13        2.14        1.31      0.95 o
   8   3  13        2.34        4.00      1.39 o
   9   3  13        6.12        5.40      1.69 o
  10   3  13        0.11        0.84      1.78 o
   0   4  13       79.65       89.14      2.54 o
   1   4  13       37.20       37.10      1.16 o
   2   4  13       90.84       87.10      1.61 o
   3   4  13       78.48       78.14      1.59 o
   4   4  13        2.88        1.38      0.63 o
   5   4  13       47.09       44.31      1.65 o
   6   4  13        0.35       -0.05      0.75 o
   7   4  13      110.35      111.15      3.00 o
   8   4  13       14.04       11.05      1.63 o
   9   4  13       27.18       29.71      2.62 o
  10   4  13       19.20       17.20      2.80 o
   0   5  13       11.73        7.88      1.08 o
   1   5  13       53.07       56.21      1.49 o
   2   5  13       45.72       37.73      1.28 o
   3   5  13      144.47      139.15      2.34 o
   4   5  13        2.45        3.41      0.73 o
   5   5  13       70.99       67.26      2.00 o
   6   5  13        9.11        9.03      1.26 o
   7   5  13       43.48       47.09      2.15 o
   8   5  13        3.48        2.61      1.23 o
   9   5  13        1.31        3.30      1.53 o
   0   6  13        7.04        7.48      1.08 o
   1   6  13      111.13      109.39      2.18 o
   2   6  13       49.60       53.48      1.57 o
   3   6  13       35.88       35.24      1.26 o
   4   6  13       66.84       67.52      1.95 o
   5   6  13       39.16       38.48      1.74 o
   6   6  13       29.92       32.53      2.01 o
   7   6  13        7.81        7.82      1.68 o
   8   6  13       45.48       39.83      2.65 o
   9   6  13       67.12       68.87      4.20 o
   0   7  13        0.24       -0.71      0.86 o
   1   7  13       51.58       54.05      1.61 o
   2   7  13       29.62       29.16      1.11 o
   3   7  13        2.87        1.98      0.68 o
   4   7  13       17.99       25.34      1.31 o
   5   7  13       70.69       76.13      2.53 o
   6   7  13      102.49      110.73      3.37 o
   7   7  13       32.16       29.82      2.07 o
   8   7  13       39.87       35.62      2.58 o
   9   7  13        1.09        0.51      1.74 o
   0   8  13        1.41       -0.13      1.54 o
   1   8  13        3.70        2.80      0.87 o
   2   8  13       82.86       74.96      2.02 o
   3   8  13       39.90       45.04      1.92 o
   4   8  13       68.66       65.67      2.04 o
   5   8  13      119.62      122.98      3.54 o
   6   8  13       45.95       53.27      2.61 o
   7   8  13       14.60       12.57      1.66 o
   8   8  13       12.63       14.73      2.84 o
   0   9  13       71.92       64.80      4.70 o
   1   9  13       19.57       19.15      1.46 o
   2   9  13       39.36       32.75      1.51 o
   3   9  13       54.59       56.06      1.92 o
   4   9  13       34.98       35.22      1.75 o
   5   9  13       13.92       14.66      1.52 o
   6   9  13        0.23        0.00      0.99 o
   7   9  13       16.13       17.55      1.84 o
   8   9  13       50.31       55.92      3.86 o
   0  10  13       14.12       17.86      3.60 o
   1  10  13       26.18       28.37      1.72 o
   2  10  13       79.07       72.88      2.26 o
   3  10  13      106.00      106.28      3.57 o
   4  10  13       50.48       52.03      2.30 o
   5  10  13       84.74       89.25      3.89 o
   6  10  13       83.72       77.12      4.53 o
   7  10  13      146.57      143.69      3.76 o
   0  11  13       10.83        8.52      1.79 o
   1  11  13       23.36       20.20      1.60 o
   2  11  13       14.90       16.28      1.33 o
   3  11  13       12.24       11.82      1.30 o
   4  11  13       20.36       18.73      1.67 o
   5  11  13       17.41       16.09      1.67 o
   6  11  13       71.24       78.52      2.92 o
   7  11  13       73.84       74.30      2.90 o
   0  12  13        3.45        2.28      1.49 o
   1  12  13       51.01       55.07      2.50 o
   2  12  13       34.11       34.42      1.89 o
   3  12  13        0.02        0.14      0.95 o
   4  12  13       25.83       20.65      1.80 o
   5  12  13       21.71       17.92      2.36 o
   6  12  13       60.66       60.57      2.92 o
   0  13  13       16.94       18.82      2.45 o
   1  13  13        8.50       12.01      1.53 o
   2  13  13       67.12       67.68      2.72 o
   3  13  13       24.21       23.81      1.90 o
   4  13  13       39.15       38.01      2.67 o
   5  13  13        0.62        0.37      1.30 o
   0  14  13       14.00       19.10      2.59 o
   1  14  13      111.14      118.91      3.79 o
   2  14  13      174.03      168.06      4.18 o
   3  14  13      161.33      167.25      7.03 o
   0   0  14       44.52       50.38      2.50 o
   1   0  14        5.12        7.69      0.92 o
   2   0  14        0.02        0.10      0.60 o
   3   0  14      135.30      127.36      2.86 o
   4   0  14      142.00      149.66      3.73 o
   5   0  14      244.72      244.85      6.06 o
   6   0  14      100.57      117.92      4.22 o
   7   0  14        2.97        0.78      1.30 o
   8   0  14        1.11        1.62      1.79 o
   9   0  14       69.10       70.43      4.99 o
  10   0  14      297.79      307.60     10.19 o
   0   1  14        2.53        1.38      0.72 o
   1   1  14       25.93       26.43      0.99 o
   2   1  14       67.32       67.10      1.37 o
   3   1  14       62.59       63.83      1.62 o
   4   1  14        5.25        4.81      0.69 o
   5   1  14       25.24       29.23      1.66 o
   6   1  14       17.28       19.89      1.52 o
   7   1  14        6.36        5.48      1.19 o
   8   1  14        8.44        9.32      1.75 o
   9   1  14       82.81       89.94      3.96 o
  10   1  14       32.65       41.58      2.71 o
   0   2  14       10.17       10.88      1.09 o
   1   2  14       10.92        9.65      0.76 o
   2   2  14      178.65      171.66      2.40 o
   3   2  14       43.92       43.77      1.72 o
   4   2  14      150.57      146.10      3.10 o
   5   2  14       15.98       18.95      1.46 o
   6   2  14       35.67       40.55      1.94 o
   7   2  14        5.50        5.69      1.16 o
   8   2  14       22.47       27.46      2.46 o
   9   2  14       12.45       10.65      2.52 o
   0   3  14      802.26      767.32      9.52 o
   1   3  14      104.33       92.90      2.14 o
   2   3  14      152.33      156.34      2.45 o
   3   3  14      326.44      312.07      3.67 o
   4   3  14       36.73       37.53      1.54 o
   5   3  14       26.51       28.63      1.56 o
   6   3  14        9.14        9.06      0.73 o
   7   3  14       32.55       36.34      1.96 o
   8   3  14       14.73       15.89      1.72 o
   9   3  14        8.17        7.97      1.81 o
   0   4  14      116.73      130.46      3.20 o
   1   4  14      270.37      271.10      3.21 o
   2   4  14      100.21      100.55      1.89 o
   3   4  14       40.67       43.75      1.31 o
   4   4  14      302.20      284.54      4.06 o
   5   4  14       17.69       17.97      1.36 o
   6   4  14       68.94       62.96      2.65 o
   7   4  14       12.69       17.00      2.47 o
   8   4  14        1.73        2.11      1.22 o
   9   4  14       19.95       20.35      2.36 o
   0   5  14        2.81        2.40      0.97 o
   1   5  14      177.81      162.13      2.58 o
   2   5  14       31.53       31.00      1.25 o
   3   5  14        6.10        6.39      0.83 o
   4   5  14       19.89       21.70      1.42 o
   5   5  14       28.47       31.74      1.83 o
   6   5  14      135.60      146.90      3.86 o
   7   5  14       10.10        6.38      1.47 o
   8   5  14       52.01       54.12      2.98 o
   9   5  14       10.07       11.03      2.43 o
   0   6  14       11.01        9.57      1.42 o
   1   6  14        3.63        3.51      0.75 o
   2   6  14       47.84       45.29      1.62 o
   3   6  14        1.70        2.98      0.75 o
   4   6  14       42.91       49.19      1.83 o
   5   6  14      146.66      141.39      4.77 o
   6   6  14      116.42      123.56      3.57 o
   7   6  14      140.92      140.50      3.86 o
   8   6  14       14.63       14.68      1.98 o
   9   6  14        5.47        2.18      1.88 o
   0   7  14        5.43        6.41      1.47 o
   1   7  14        2.22        3.02      0.85 o
   2   7  14       34.38       33.82      1.57 o
   3   7  14       24.06       23.60      1.38 o
   4   7  14       36.30       40.23      1.71 o
   5   7  14       75.74       71.64      2.54 o
   6   7  14       99.23      107.94      4.26 o
   7   7  14       78.92       82.31      4.18 o
   8   7  14       27.77       27.90      2.46 o
   0   8  14        3.77        0.76      1.19 o
   1   8  14       30.68       31.31      1.75 o
   2   8  14        2.43        1.98      0.85 o
   3   8  14       92.43       97.54      2.46 o
   4   8  14        0.16        1.32      0.99 o
   5   8  14       16.19       16.50      1.76 o
   6   8  14        7.95        8.51      1.52 o
   7   8  14        7.09        7.12      1.52 o
   8   8  14       53.29       53.59      3.16 o
   0   9  14        6.68        7.36      1.67 o
   1   9  14        7.63        5.87      1.12 o
   2   9  14       97.10      107.03      2.88 o
   3   9  14        1.39        0.92      1.02 o
   4   9  14      171.73      166.34      3.83 o
   5   9  14       34.75       38.54      3.73 o
   6   9  14       11.23        9.05      1.59 o
   7   9  14        5.50        6.09      1.49 o
   0  10  14       69.81       79.08      3.64 o
   1  10  14        2.43        2.75      1.02 o
   2  10  14        4.39        5.79      1.09 o
   3  10  14       31.23       30.81      1.93 o
   4  10  14       10.37        9.51      1.52 o
   5  10  14       75.64       73.70      4.44 o
   6  10  14       32.00       31.35      2.34 o
   7  10  14        5.81        4.32      1.49 o
   0  11  14       18.23       13.43      2.30 o
   1  11  14        3.07        2.08      1.02 o
   2  11  14       65.20       55.78      3.27 o
   3  11  14       16.24       18.01      2.79 o
   4  11  14       49.94       51.74      2.95 o
   5  11  14       27.73       30.99      2.33 o
   6  11  14       46.91       49.72      2.80 o
   0  12  14        0.00        0.33      1.47 o
   1  12  14       10.54        8.37      1.37 o
   2  12  14       10.08       13.74      1.67 o
   3  12  14       11.80        9.55      1.50 o
   4  12  14       23.98       23.24      2.10 o
   5  12  14       74.23       71.49      3.45 o
   0  13  14      180.88      195.94      6.71 o
   1  13  14       52.70       52.97      2.61 o
   2  13  14        6.35        4.87      1.34 o
   3  13  14       84.28       90.14      3.47 o
   4  13  14        6.13        3.07      2.06 o
   0  14  14        0.91       -1.60      1.69 o
   1  14  14       13.09       15.60      1.66 o
   2  14  14        9.71       10.25      1.78 o
   1   0  15       57.11       53.77      2.75 o
   2   0  15       12.69       15.55      1.17 o
   3   0  15        0.21        0.16      0.87 o
   4   0  15        6.55        5.82      1.44 o
   5   0  15       20.93       21.91      2.97 o
   6   0  15       48.09       49.52      3.09 o
   7   0  15       10.90        9.31      1.92 o
   8   0  15       11.47       10.14      2.58 o
   9   0  15       20.62       30.60      3.79 o
   0   1  15        3.42        2.92      0.84 o
   1   1  15       66.26       61.78      1.98 o
   2   1  15        2.93        2.06      0.58 o
   3   1  15       38.28       34.80      1.33 o
   4   1  15       58.10       63.00      2.05 o
   5   1  15       26.04       26.17      1.69 o
   6   1  15      127.75      130.95      4.22 o
   7   1  15       63.51       64.75      2.49 o
   8   1  15       13.69       12.43      1.97 o
   9   1  15      102.82      102.67      4.20 o
   0   2  15      221.21      205.72      3.79 o
   1   2  15      147.27      140.25      2.25 o
   2   2  15       29.00       24.41      1.09 o
   3   2  15       95.54       95.10      2.12 o
   4   2  15       47.13       44.79      1.80 o
   5   2  15       25.63       26.37      1.77 o
   6   2  15       15.43        9.33      1.33 o
   7   2  15        2.67        1.63      1.07 o
   8   2  15       69.14       73.39      3.59 o
   9   2  15       11.98       13.71      2.19 o
   0   3  15      112.33      108.72      3.00 o
   1   3  15       58.92       58.59      1.52 o
   2   3  15        4.67        5.76      0.75 o
   3   3  15       35.00       33.96      1.49 o
   4   3  15       46.64       43.55      1.81 o
   5   3  15       21.79       20.48      1.57 o
   6   3  15        7.93        7.70      0.49 o
   7   3  15       37.00       39.78      2.53 o
   8   3  15        5.94        7.27      1.52 o
   9   3  15       33.32       34.57      2.88 o
   0   4  15      102.92       95.28      2.86 o
   1   4  15        9.11        9.94      0.81 o
   2   4  15       63.93       60.97      1.64 o
   3   4  15      110.53      104.09      2.55 o
   4   4  15        5.62        6.48      0.97 o
   5   4  15       29.15       27.29      2.15 o
   6   4  15       14.88       14.52      1.94 o
   7   4  15        7.13        8.82      1.38 o
   8   4  15       40.13       40.73      2.97 o
   9   4  15       10.29       13.65      2.95 o
   0   5  15       22.06       24.53      1.91 o
   1   5  15      244.94      254.20      3.58 o
   2   5  15        2.31        0.73      0.70 o
   3   5  15       50.56       50.34      1.67 o
   4   5  15       20.97       21.65      1.48 o
   5   5  15       77.62       81.27      4.22 o
   6   5  15       64.02       62.55      2.75 o
   7   5  15        7.34        8.33      1.86 o
   8   5  15        4.05        4.94      2.11 o
   0   6  15       78.44       70.09      7.89 o
   1   6  15        1.53        1.67      0.80 o
   2   6  15       18.05       20.65      1.37 o
   3   6  15        5.84        4.27      0.98 o
   4   6  15      128.40      139.05      3.40 o
   5   6  15      106.41      108.49      3.44 o
   6   6  15       55.41       53.59      2.61 o
   7   6  15        6.66        4.89      1.40 o
   8   6  15        4.38        6.18      2.30 o
   0   7  15      137.83      145.77      4.63 o
   1   7  15       53.86       51.28      2.14 o
   2   7  15       15.98       14.04      1.25 o
   3   7  15       25.24       29.07      1.72 o
   4   7  15       61.59       59.48      2.37 o
   5   7  15       13.43       16.73      1.79 o
   6   7  15       39.43       45.57      2.65 o
   7   7  15       15.58       13.17      1.75 o
   8   7  15       39.29       44.56      3.01 o
   0   8  15        4.34        1.91      1.43 o
   1   8  15       15.58       19.75      1.53 o
   2   8  15       40.86       45.94      2.26 o
   3   8  15        1.55        1.48      0.96 o
   4   8  15        6.15        8.08      1.53 o
   5   8  15       25.24       27.22      2.89 o
   6   8  15        5.93        4.50      1.40 o
   7   8  15       12.24       18.66      1.99 o
   0   9  15        2.20       -1.46      1.57 o
   1   9  15        8.22        6.03      1.17 o
   2   9  15       26.42       26.34      2.28 o
   3   9  15       24.13       19.46      1.68 o
   4   9  15       16.48       12.44      1.67 o
   5   9  15        4.51        7.15      1.50 o
   6   9  15        4.73        3.92      1.41 o
   7   9  15       31.90       30.64      2.35 o
   0  10  15        0.01        0.13      1.46 o
   1  10  15       21.49       21.61      1.71 o
   2  10  15        0.30        0.06      0.98 o
   3  10  15       35.67       32.53      2.06 o
   4  10  15       16.85       14.50      1.97 o
   5  10  15       85.07       84.86      3.77 o
   6  10  15       37.85       37.83      2.57 o
   0  11  15        4.05        0.98      1.53 o
   1  11  15       21.51       18.78      1.71 o
   2  11  15       42.85       49.33      2.19 o
   3  11  15       16.06       15.76      1.71 o
   4  11  15        7.45        6.55      1.52 o
   5  11  15      113.32      119.39      4.19 o
   0  12  15        1.78        3.97      1.78 o
   1  12  15       25.47       26.15      1.80 o
   2  12  15       13.04       15.89      1.73 o
   3  12  15       66.06       64.94      2.79 o
   4  12  15        8.05        7.06      1.63 o
   0  13  15      112.82      126.16      8.00 o
   1  13  15       86.37       93.20      2.92 o
   2  13  15       87.47       89.67      4.02 o
   0   0  16       82.13       79.87      5.90 o
   1   0  16       23.53       19.99      1.41 o
   2   0  16        2.18        2.14      1.27 o
   3   0  16       26.13       28.43      2.05 o
   4   0  16        0.22       -1.06      1.72 o
   5   0  16      137.41      126.22      4.64 o
   6   0  16       10.38        9.46      2.71 o
   7   0  16        0.96        2.90      1.56 o
   8   0  16      108.50      105.91     10.62 o
   9   0  16       21.43       23.24      3.60 o
   0   1  16       87.76       88.18      2.52 o
   1   1  16       17.52       17.89      0.96 o
   2   1  16       11.72       11.47      1.01 o
   3   1  16        9.06        9.61      0.97 o
   4   1  16       25.49       19.58      1.54 o
   5   1  16       42.18       40.23      2.90 o
   6   1  16       68.77       64.70      3.26 o
   7   1  16        8.55        7.52      1.46 o
   8   1  16       65.75       71.27      3.58 o
   9   1  16       66.69       72.00      3.76 o
   0   2  16        4.71        7.10      1.08 o
   1   2  16      130.46      127.68      2.14 o
   2   2  16       20.60       21.13      1.33 o
   3   2  16       47.70       51.29      1.80 o
   4   2  16       43.30       43.43      2.35 o
   5   2  16       54.06       53.18      2.28 o
   6   2  16       32.51       28.01      1.87 o
   7   2  16        7.87        9.29      1.39 o
   8   2  16       24.12       24.01      3.16 o
   0   3  16        2.70        0.95      0.81 o
   1   3  16        1.42        0.79      0.63 o
   2   3  16       63.13       66.71      1.97 o
   3   3  16      144.54      141.37      2.83 o
   4   3  16       59.35       57.59      2.10 o
   5   3  16       11.50       13.64      1.75 o
   6   3  16        4.12        3.68      1.16 o
   7   3  16       16.20       17.31      1.88 o
   8   3  16        9.00        8.70      1.88 o
   0   4  16      374.70      360.15      7.22 o
   1   4  16      180.45      180.16      2.83 o
   2   4  16        7.16        5.00      0.95 o
   3   4  16       18.40       20.46      1.50 o
   4   4  16       19.36       16.86      1.50 o
   5   4  16       12.93       10.47      1.41 o
   6   4  16        8.42        7.09      1.45 o
   7   4  16        0.40       -0.87      1.11 o
   8   4  16       29.29       28.22      4.16 o
   0   5  16       21.64       15.14      2.00 o
   1   5  16       26.45       31.49      1.60 o
   2   5  16       18.36       17.37      1.48 o
   3   5  16      131.78      135.73      4.26 o
   4   5  16       72.01       68.20      2.67 o
   5   5  16       19.52       23.47      1.96 o
   6   5  16        0.23        0.09      1.21 o
   7   5  16       40.38       41.78      2.49 o
   8   5  16        0.18        1.04      1.46 o
   0   6  16      110.45       97.49      6.31 o
   1   6  16       65.13       58.97      2.24 o
   2   6  16       26.80       26.19      1.69 o
   3   6  16        3.08        2.21      0.96 o
   4   6  16      166.62      169.97      4.88 o
   5   6  16      113.66      135.12      3.90 o
   6   6  16       16.78       15.63      1.80 o
   7   6  16       19.22       13.88      1.84 o
   8   6  16        2.43       -0.37      1.46 o
   0   7  16       68.02       74.99      3.55 o
   1   7  16       52.97       55.21      3.05 o
   2   7  16        0.82       -0.54      0.99 o
   3   7  16        9.81        7.87      1.30 o
   4   7  16       22.74       25.92      2.07 o
   5   7  16       46.15       47.17      2.57 o
   6   7  16        5.61        3.85      1.54 o
   7   7  16       28.41       30.21      3.37 o
   0   8  16        1.90        1.19      1.39 o
   1   8  16        2.15        3.87      1.09 o
   2   8  16       13.88       15.75      1.51 o
   3   8  16       52.30       50.01      2.31 o
   4   8  16       19.83       19.75      1.95 o
   5   8  16        7.01        5.45      1.46 o
   6   8  16       30.75       32.15      3.07 o
   7   8  16       34.61       36.18      2.53 o
   0   9  16       32.83       31.58      2.71 o
   1   9  16       47.79       52.07      2.34 o
   2   9  16        2.63        0.68      1.00 o
   3   9  16        3.48        4.53      1.38 o
   4   9  16       16.61       16.22      1.87 o
   5   9  16       43.53       50.61      2.77 o
   6   9  16       13.52       11.10      1.88 o
   0  10  16       57.09       44.89      3.16 o
   1  10  16        5.81        5.04      1.23 o
   2  10  16       28.34       28.76      1.83 o
   3  10  16        1.20       -0.38      1.04 o
   4  10  16       25.82       21.07      2.12 o
   5  10  16       47.12       44.67      2.73 o
   0  11  16       47.87       58.54      3.88 o
   1  11  16       19.20       23.18      1.84 o
   2  11  16        3.43        1.99      1.21 o
   3  11  16       52.32       49.27      2.59 o
   4  11  16       21.71       21.53      2.62 o
   0  12  16        5.75        3.57      1.88 o
   1  12  16      178.71      182.09      4.33 o
   2  12  16        1.18        0.04      1.21 o
   3  12  16        4.87        4.13      1.37 o
   1   0  17       21.19       25.18      2.57 o
   2   0  17        4.34        5.34      1.28 o
   3   0  17        1.84        2.63      1.18 o
   4   0  17       36.85       41.08      3.18 o
   5   0  17       76.96       78.56      3.90 o
   6   0  17        3.86        4.44      2.35 o
   7   0  17        1.22        1.62      1.68 o
   8   0  17        5.87        2.17      2.20 o
   0   1  17        8.13        7.17      1.19 o
   1   1  17       75.72       72.80      1.94 o
   2   1  17       19.05       18.67      1.28 o
   3   1  17       19.24       18.31      1.44 o
   4   1  17      143.64      143.24      3.52 o
   5   1  17       72.81       80.03      2.77 o
   6   1  17       77.15       79.83      2.85 o
   7   1  17       42.97       46.17      2.34 o
   8   1  17       24.64       24.25      2.74 o
   0   2  17       48.55       43.63      2.15 o
   1   2  17       28.12       22.61      1.34 o
   2   2  17       23.67       20.70      1.27 o
   3   2  17       16.62       17.08      1.27 o
   4   2  17       85.13       91.71      2.84 o
   5   2  17       50.23       49.92      2.30 o
   6   2  17       15.91       17.02      1.63 o
   7   2  17        7.63        7.49      1.52 o
   8   2  17      146.92      164.08      5.83 o
   0   3  17        0.31        0.08      1.14 o
   1   3  17       50.69       53.17      1.82 o
   2   3  17        2.61        2.00      0.88 o
   3   3  17       10.47        9.57      1.12 o
   4   3  17        5.66        3.86      1.41 o
   5   3  17       29.37       30.18      2.27 o
   6   3  17        9.61        8.72      1.44 o
   7   3  17       23.96       25.95      2.40 o
   8   3  17       20.40       17.84      2.06 o
   0   4  17       76.73       79.86      3.11 o
   1   4  17       81.74       73.79      2.11 o
   2   4  17       19.89       19.46      1.43 o
   3   4  17       12.78       13.18      1.31 o
   4   4  17      106.33      107.44      3.55 o
   5   4  17       21.27       22.25      2.00 o
   6   4  17       11.56        9.65      1.87 o
   7   4  17       10.18       11.57      1.75 o
   0   5  17      134.79      145.53      6.10 o
   1   5  17       47.86       50.25      2.15 o
   2   5  17       78.75       75.77      2.92 o
   3   5  17       46.33       49.91      2.06 o
   4   5  17      216.28      207.03      4.79 o
   5   5  17      125.33      132.77      5.26 o
   6   5  17       11.04        8.67      1.59 o
   7   5  17        7.41       11.20      1.74 o
   0   6  17       61.78       62.52      4.76 o
   1   6  17      141.39      148.03      3.50 o
   2   6  17        4.71        4.13      1.24 o
   3   6  17       63.83       64.62      3.84 o
   4   6  17       12.60        9.23      1.55 o
   5   6  17       13.09       15.72      1.88 o
   6   6  17        3.40        5.63      1.49 o
   7   6  17        6.49       10.10      1.71 o
   0   7  17        0.28        0.88      1.33 o
   1   7  17       46.50       49.27      3.54 o
   2   7  17        4.49        3.74      1.14 o
   3   7  17       50.73       46.04      2.28 o
   4   7  17        3.84        1.68      1.21 o
   5   7  17       42.62       42.29      2.56 o
   6   7  17        1.75        0.02      1.27 o
   0   8  17        8.38        7.71      1.83 o
   1   8  17        7.62        7.69      1.29 o
   2   8  17       21.33       19.43      1.59 o
   3   8  17       17.37       13.46      1.59 o
   4   8  17        8.63        9.32      1.61 o
   5   8  17       15.29       17.46      2.01 o
   6   8  17       13.22       13.88      1.90 o
   0   9  17        0.02        0.76      1.46 o
   1   9  17        4.93        3.19      1.16 o
   2   9  17        9.94       10.79      1.40 o
   3   9  17        0.32        1.39      1.15 o
   4   9  17       15.71       20.19      2.04 o
   5   9  17        8.65       10.19      2.14 o
   0  10  17       45.40       42.51      3.22 o
   1  10  17       13.91       15.43      1.67 o
   2  10  17        7.40        9.64      1.54 o
   3  10  17        6.32        8.27      1.46 o
   4  10  17       11.24       10.97      1.78 o
   0  11  17       76.28       73.31      5.54 o
   1  11  17        2.96        2.20      1.23 o
   2  11  17        6.33        6.54      1.48 o
   3  11  17       34.52       34.47      2.28 o
   0  12  17       49.87       65.38      7.19 o
   0   0  18       14.45       15.07      2.50 o
   1   0  18       77.77       80.09      3.17 o
   2   0  18       53.74       55.56      4.18 o
   3   0  18        1.95        1.08      1.16 o
   4   0  18       30.16       28.57      3.42 o
   5   0  18       28.92       33.41      2.97 o
   6   0  18        2.28        0.41      1.64 o
   7   0  18      107.04      110.76     11.29 o
   0   1  18      121.22      114.18      3.68 o
   1   1  18        0.48        0.36      0.78 o
   2   1  18       47.41       47.51      1.86 o
   3   1  18       25.61       25.33      1.73 o
   4   1  18       16.53       15.53      1.60 o
   5   1  18       45.49       47.73      2.37 o
   6   1  18       30.79       29.31      2.07 o
   7   1  18       33.42       31.47      2.57 o
   0   2  18        2.18        2.82      1.27 o
   1   2  18       10.17        7.53      0.98 o
   2   2  18       15.07       15.75      1.28 o
   3   2  18        4.84        5.96      1.05 o
   4   2  18        4.67        4.33      1.17 o
   5   2  18       17.27       17.90      1.73 o
   6   2  18       13.85       11.78      1.54 o
   7   2  18       89.57       95.72      3.62 o
   0   3  18       10.20        8.22      1.49 o
   1   3  18       15.42       18.22      1.61 o
   2   3  18        9.86        8.26      1.03 o
   3   3  18       52.22       56.09      2.06 o
   4   3  18       13.04       10.04      1.43 o
   5   3  18       58.42       51.79      3.22 o
   6   3  18       51.43       54.04      2.56 o
   7   3  18       10.24        9.63      1.87 o
   0   4  18       27.15       21.98      2.03 o
   1   4  18       26.73       27.06      1.65 o
   2   4  18       13.42       11.56      1.31 o
   3   4  18       50.97       54.10      2.33 o
   4   4  18       17.76       18.40      1.91 o
   5   4  18       12.12       12.83      1.73 o
   6   4  18       25.21       22.53      2.12 o
   7   4  18       57.93       59.09      3.00 o
   0   5  18        1.84        2.75      1.52 o
   1   5  18      186.72      171.37      3.87 o
   2   5  18        3.55        2.86      1.05 o
   3   5  18       37.46       41.98      2.22 o
   4   5  18       64.96       70.93      3.18 o
   5   5  18       13.83       13.11      1.84 o
   6   5  18       16.70       13.81      1.86 o
   0   6  18       46.18       50.63      5.09 o
   1   6  18       46.88       42.02      2.14 o
   2   6  18       83.16       83.11      2.62 o
   3   6  18       61.19       65.76      2.76 o
   4   6  18        7.83        7.85      1.59 o
   5   6  18        0.42        1.40      1.32 o
   6   6  18       18.15       22.35      2.17 o
   0   7  18        0.03        2.54      1.53 o
   1   7  18       39.98       40.47      2.13 o
   2   7  18       31.26       32.47      1.88 o
   3   7  18       19.37       20.95      1.82 o
   4   7  18        4.58        5.80      1.48 o
   5   7  18       10.97        9.76      1.67 o
   0   8  18        7.17        5.95      1.80 o
   1   8  18        7.03        7.25      1.33 o
   2   8  18       57.98       57.35      2.55 o
   3   8  18        8.19        7.38      1.44 o
   4   8  18       38.54       36.78      2.82 o
   5   8  18       25.97       22.49      2.20 o
   0   9  18        1.39        2.04      1.68 o
   1   9  18       32.21       39.04      2.43 o
   2   9  18        7.54        6.70      1.36 o
   3   9  18        1.27       -0.85      1.09 o
   4   9  18        4.99        5.81      1.59 o
   0  10  18       17.30       21.36      2.69 o
   1  10  18       17.86       20.74      2.07 o
   2  10  18       23.28       16.76      1.97 o
   3  10  18       23.04       21.37      1.97 o
   1   0  19        0.12        0.36      1.38 o
   2   0  19        0.43       -0.52      1.39 o
   3   0  19       54.61       64.51      3.73 o
   4   0  19       15.87       15.15      2.37 o
   5   0  19        2.87        2.30      1.68 o
   6   0  19      128.92      143.75      5.54 o
   0   1  19       24.39       23.01      2.11 o
   1   1  19        7.57        6.57      1.15 o
   2   1  19       42.57       37.83      1.80 o
   3   1  19        7.57        6.01      1.14 o
   4   1  19        5.54        4.84      1.30 o
   5   1  19       14.13       14.53      1.64 o
   6   1  19       35.82       36.64      2.29 o
   0   2  19        0.24        0.89      1.16 o
   1   2  19        2.52        3.04      0.99 o
   2   2  19       63.08       62.08      2.15 o
   3   2  19        3.09        4.18      1.04 o
   4   2  19       65.05       64.61      4.19 o
   5   2  19       13.61       11.36      1.57 o
   6   2  19       46.97       47.37      2.52 o
   0   3  19       10.97       12.17      1.83 o
   1   3  19       38.16       35.98      2.02 o
   2   3  19       26.97       22.36      1.54 o
   3   3  19       56.16       55.29      2.73 o
   4   3  19        1.08        1.11      1.25 o
   5   3  19        5.52        4.80      1.47 o
   6   3  19       42.14       40.77      2.62 o
   0   4  19       14.08       12.48      1.78 o
   1   4  19       31.23       28.60      1.92 o
   2   4  19      133.85      140.16      3.12 o
   3   4  19       48.71       56.74      2.52 o
   4   4  19       57.79       63.24      3.27 o
   5   4  19        5.50        4.72      1.51 o
   6   4  19       15.35       16.33      2.03 o
   0   5  19      144.80      143.05      4.43 o
   1   5  19        0.39       -0.97      0.97 o
   2   5  19       45.28       44.26      2.12 o
   3   5  19       30.96       25.42      2.04 o
   4   5  19        8.13        7.21      1.74 o
   5   5  19       59.89       58.37      2.98 o
   0   6  19        2.76        3.24      1.70 o
   1   6  19       59.66       61.37      2.81 o
   2   6  19       21.34       21.73      1.72 o
   3   6  19       10.46        5.58      1.35 o
   4   6  19       24.59       22.73      2.16 o
   5   6  19        0.27        0.55      1.29 o
   0   7  19       32.37       28.60      2.73 o
   1   7  19        6.92        7.71      1.49 o
   2   7  19       63.35       69.88      2.58 o
   3   7  19       11.47       11.01      1.55 o
   4   7  19        7.21        8.88      1.68 o
   0   8  19       17.87       19.70      2.59 o
   1   8  19       11.72        9.77      1.66 o
   2   8  19        9.21        7.81      1.36 o
   3   8  19       13.23       13.29      1.70 o
   4   8  19       16.92       12.24      4.21 o
   0   9  19        2.33        1.47      1.71 o
   1   9  19        5.03        5.53      1.55 o
   2   9  19       22.04       22.74      2.03 o
   0   0  20       40.03       37.72      3.64 o
   1   0  20       67.29       66.75      3.21 o
   2   0  20       10.64        9.44      1.75 o
   3   0  20        6.31        3.94      1.54 o
   4   0  20        1.90        0.79      1.58 o
   5   0  20       18.04       18.46      2.70 o
   0   1  20        7.58        5.26      1.54 o
   1   1  20       27.30       25.13      1.73 o
   2   1  20       27.08       25.66      1.76 o
   3   1  20        4.50        4.87      1.15 o
   4   1  20       11.34       10.84      1.55 o
   5   1  20        7.40        7.71      1.51 o
   0   2  20        0.20       -0.24      1.24 o
   1   2  20        1.23        1.21      1.01 o
   2   2  20        5.08        4.51      1.09 o
   3   2  20        6.79        7.39      1.29 o
   4   2  20       18.41       14.86      1.70 o
   5   2  20       39.31       39.11      3.26 o
   0   3  20        7.08        6.32      1.60 o
   1   3  20       44.73       53.15      2.99 o
   2   3  20       44.53       43.91      2.12 o
   3   3  20       42.20       40.38      2.26 o
   4   3  20       12.20       14.49      1.85 o
   5   3  20       88.44       88.82      3.89 o
   0   4  20        0.61        0.64      1.50 o
   1   4  20        5.93        4.70      1.29 o
   2   4  20       61.71       61.02      2.28 o
   3   4  20       60.69       60.07      2.92 o
   4   4  20        9.47        9.10      1.65 o
   5   4  20       25.29       23.68      2.44 o
   0   5  20       12.70        9.05      5.67 o
   1   5  20        5.81        6.03      1.35 o
   2   5  20       57.21       62.17      2.32 o
   3   5  20        6.64        4.05      1.22 o
   4   5  20       13.55       11.48      2.46 o
   0   6  20       50.24       54.03      5.27 o
   1   6  20        0.73        0.90      1.14 o
   2   6  20       15.11       15.72      2.10 o
   3   6  20        4.90        4.13      1.32 o
   4   6  20        2.14        2.94      1.45 o
   0   7  20        6.24        7.84      2.07 o
   1   7  20       17.33       19.42      1.82 o
   2   7  20       98.15      101.88      3.98 o
   3   7  20       12.09       11.02      1.61 o
   0   8  20        6.15        4.61      1.92 o
   1   8  20       18.62       15.46      1.93 o
   1   0  21        6.93        4.47      1.61 o
   2   0  21        4.43        6.47      1.69 o
   3   0  21        3.00        2.74      2.48 o
   4   0  21       14.45       11.51      2.28 o
   0   1  21       15.22       17.48      2.48 o
   1   1  21        1.35        1.45      0.99 o
   2   1  21       17.24       18.69      1.57 o
   3   1  21        7.95        5.91      1.41 o
   4   1  21       16.98       15.95      1.78 o
   0   2  21       82.27       88.59      4.22 o
   1   2  21       32.73       32.81      1.97 o
   2   2  21       15.56       15.40      1.58 o
   3   2  21       72.45       67.60      2.83 o
   4   2  21       24.01       21.39      2.15 o
   0   3  21        2.33        2.00      1.68 o
   1   3  21       23.92       23.66      1.80 o
   2   3  21       35.28       45.55      2.25 o
   3   3  21       36.42       36.31      2.28 o
   4   3  21       17.40       13.98      2.11 o
   0   4  21       65.36       70.47      3.97 o
   1   4  21       55.83       59.26      2.66 o
   2   4  21       12.97       13.56      1.60 o
   3   4  21        8.18        5.74      1.41 o
   0   5  21        2.82        2.98      1.77 o
   1   5  21       10.16        8.78      1.42 o
   2   5  21       16.76       16.96      1.57 o
   3   5  21        2.76        7.52      3.87 o
   0   6  21       21.59       17.81      2.54 o
   1   6  21        5.55        3.63      1.17 o
   1   0  22        3.11        1.62      1.58 o
   2   0  22       12.06        9.92      1.98 o
   0   1  22        9.00        8.26      2.39 o
   1   1  22       23.01       21.48      1.65 o
   2   1  22        5.42        4.16      1.19 o
   0   2  22       10.34       17.93      3.20 o
   1   2  22       34.80       37.33      2.14 o
   2   2  22       32.21       35.49      2.13 o
   0   3  22       39.64       36.42      4.12 o
   1   3  22       26.85       23.60      1.86 o
 
